# Supplementary material for: Bright paint makes interior-space surfaces appear farther away
Source: PLoS One. 2018 Sep 5;13(9):e0201976. doi: 10.1371/journal.pone.0201976 (PMC6124702; doi:10.1371/journal.pone.0201976)
Supplement: S1 File — Archive file containing the raw datasets (i.e., uncorrected and not aggregated across repetitions per condition) for the width estimates (widthEstimates.csv) and depth estimates (depthEstimates.csv). When the variable 'typoExperimenter' has the value 'true', this indicates that the experimenter noted an uncorrected typo for the entered estimate on the given trial. These trials were excluded before performing the outlier analysis. When the variable 'outlier' has the value 'true', this indicates that the estimate on the given trial was more than 1.5 times the interquartile range below the first quartile or above the third quartile, relative to the set of ten trials collected for the given combination of subject and experimental condition (judged dimension × surface-luminance configuration × spatial extent). These trials were excluded from our data analyses. (ZIP) [file pone.0201976.s001.zip]

Archive with 2 entries (2 files):
- depthEstimates.csv
- widthEstimates.csv
