# Supplementary material for: Bright paint makes interior-space surfaces appear farther away
Source: PLoS One. 2018 Sep 5;13(9):e0201976. doi: 10.1371/journal.pone.0201976 (PMC6124702; doi:10.1371/journal.pone.0201976)
Supplement: S1 File — Archive file containing the raw datasets (i.e., uncorrected and not aggregated across repetitions per condition) for the width estimates (widthEstimates.csv) and depth estimates (depthEstimates.csv). When the variable 'typoExperimenter' has the value 'true', this indicates that the experimenter noted an uncorrected typo for the entered estimate on the given trial. These trials were excluded before performing the outlier analysis. When the variable 'outlier' has the value 'true', this indicates that the estimate on the given trial was more than 1.5 times the interquartile range below the first quartile or above the third quartile, relative to the set of ten trials collected for the given combination of subject and experimental condition (judged dimension × surface-luminance configuration × spatial extent). These trials were excluded from our data analyses. (ZIP) [file pone.0201976.s001.zip › depthEstimates.csv]

subject	ceilingLuminance	sideWallLuminance	rearWallLuminance	ceilingHeight_cm	roomWidth_cm	roomDepth_cm	judgedDimension	judgedSize_cm	typoExperimenter	outlier
1	bright	bright	bright	290	450	580	roomDepth	320	false	false
1	bright	bright	bright	290	450	580	roomDepth	400	false	false
1	bright	bright	bright	290	450	580	roomDepth	360	false	false
1	bright	bright	bright	290	450	580	roomDepth	360	false	false
1	bright	bright	bright	290	450	580	roomDepth	370	false	false
1	bright	bright	bright	290	450	580	roomDepth	430	false	false
1	bright	bright	bright	290	450	580	roomDepth	500	false	false
1	bright	bright	bright	290	450	580	roomDepth	490	false	false
1	bright	bright	bright	290	450	580	roomDepth	490	false	false
1	bright	bright	bright	290	450	580	roomDepth	500	false	false
1	bright	bright	bright	290	450	600	roomDepth	390	false	false
1	bright	bright	bright	290	450	600	roomDepth	400	false	false
1	bright	bright	bright	290	450	600	roomDepth	370	false	false
1	bright	bright	bright	290	450	600	roomDepth	340	false	false
1	bright	bright	bright	290	450	600	roomDepth	400	false	false
1	bright	bright	bright	290	450	600	roomDepth	470	false	false
1	bright	bright	bright	290	450	600	roomDepth	470	false	false
1	bright	bright	bright	290	450	600	roomDepth	490	false	false
1	bright	bright	bright	290	450	600	roomDepth	500	false	false
1	bright	bright	bright	290	450	600	roomDepth	500	false	false
1	bright	bright	bright	290	450	620	roomDepth	380	false	false
1	bright	bright	bright	290	450	620	roomDepth	380	false	false
1	bright	bright	bright	290	450	620	roomDepth	380	false	false
1	bright	bright	bright	290	450	620	roomDepth	370	false	false
1	bright	bright	bright	290	450	620	roomDepth	370	false	false
1	bright	bright	bright	290	450	620	roomDepth	440	false	false
1	bright	bright	bright	290	450	620	roomDepth	480	false	false
1	bright	bright	bright	290	450	620	roomDepth	500	false	false
1	bright	bright	bright	290	450	620	roomDepth	500	false	false
1	bright	bright	bright	290	450	620	roomDepth	500	false	false
1	bright	bright	dark	290	450	580	roomDepth	350	false	false
1	bright	bright	dark	290	450	580	roomDepth	370	false	false
1	bright	bright	dark	290	450	580	roomDepth	330	false	false
1	bright	bright	dark	290	450	580	roomDepth	360	false	false
1	bright	bright	dark	290	450	580	roomDepth	350	false	false
1	bright	bright	dark	290	450	580	roomDepth	450	false	false
1	bright	bright	dark	290	450	580	roomDepth	480	false	false
1	bright	bright	dark	290	450	580	roomDepth	490	false	false
1	bright	bright	dark	290	450	580	roomDepth	490	false	false
1	bright	bright	dark	290	450	580	roomDepth	480	false	false
1	bright	bright	dark	290	450	600	roomDepth	330	false	false
1	bright	bright	dark	290	450	600	roomDepth	390	false	false
1	bright	bright	dark	290	450	600	roomDepth	320	false	false
1	bright	bright	dark	290	450	600	roomDepth	340	false	false
1	bright	bright	dark	290	450	600	roomDepth	320	false	false
1	bright	bright	dark	290	450	600	roomDepth	450	false	false
1	bright	bright	dark	290	450	600	roomDepth	500	false	false
1	bright	bright	dark	290	450	600	roomDepth	490	false	false
1	bright	bright	dark	290	450	600	roomDepth	490	false	false
1	bright	bright	dark	290	450	600	roomDepth	490	false	false
1	bright	bright	dark	290	450	620	roomDepth	370	false	false
1	bright	bright	dark	290	450	620	roomDepth	390	false	false
1	bright	bright	dark	290	450	620	roomDepth	370	false	false
1	bright	bright	dark	290	450	620	roomDepth	340	false	false
1	bright	bright	dark	290	450	620	roomDepth	350	false	false
1	bright	bright	dark	290	450	620	roomDepth	450	false	false
1	bright	bright	dark	290	450	620	roomDepth	500	false	false
1	bright	bright	dark	290	450	620	roomDepth	490	false	false
1	bright	bright	dark	290	450	620	roomDepth	490	false	false
1	bright	bright	dark	290	450	620	roomDepth	500	false	false
1	bright	dark	bright	290	450	580	roomDepth	300	false	false
1	bright	dark	bright	290	450	580	roomDepth	350	false	false
1	bright	dark	bright	290	450	580	roomDepth	340	false	false
1	bright	dark	bright	290	450	580	roomDepth	330	false	false
1	bright	dark	bright	290	450	580	roomDepth	350	false	false
1	bright	dark	bright	290	450	580	roomDepth	440	false	false
1	bright	dark	bright	290	450	580	roomDepth	490	false	false
1	bright	dark	bright	290	450	580	roomDepth	470	false	false
1	bright	dark	bright	290	450	580	roomDepth	480	false	false
1	bright	dark	bright	290	450	580	roomDepth	480	false	false
1	bright	dark	bright	290	450	600	roomDepth	410	false	false
1	bright	dark	bright	290	450	600	roomDepth	370	false	false
1	bright	dark	bright	290	450	600	roomDepth	340	false	false
1	bright	dark	bright	290	450	600	roomDepth	350	false	false
1	bright	dark	bright	290	450	600	roomDepth	340	false	false
1	bright	dark	bright	290	450	600	roomDepth	440	false	false
1	bright	dark	bright	290	450	600	roomDepth	500	false	false
1	bright	dark	bright	290	450	600	roomDepth	470	false	false
1	bright	dark	bright	290	450	600	roomDepth	480	false	false
1	bright	dark	bright	290	450	600	roomDepth	480	false	false
1	bright	dark	bright	290	450	620	roomDepth	300	false	false
1	bright	dark	bright	290	450	620	roomDepth	380	false	false
1	bright	dark	bright	290	450	620	roomDepth	350	false	false
1	bright	dark	bright	290	450	620	roomDepth	380	false	false
1	bright	dark	bright	290	450	620	roomDepth	350	false	false
1	bright	dark	bright	290	450	620	roomDepth	460	false	false
1	bright	dark	bright	290	450	620	roomDepth	490	false	false
1	bright	dark	bright	290	450	620	roomDepth	480	false	false
1	bright	dark	bright	290	450	620	roomDepth	500	false	false
1	bright	dark	bright	290	450	620	roomDepth	490	false	false
1	bright	dark	dark	290	450	580	roomDepth	320	false	false
1	bright	dark	dark	290	450	580	roomDepth	360	false	false
1	bright	dark	dark	290	450	580	roomDepth	350	false	false
1	bright	dark	dark	290	450	580	roomDepth	330	false	false
1	bright	dark	dark	290	450	580	roomDepth	350	false	false
1	bright	dark	dark	290	450	580	roomDepth	440	false	false
1	bright	dark	dark	290	450	580	roomDepth	460	false	false
1	bright	dark	dark	290	450	580	roomDepth	470	false	false
1	bright	dark	dark	290	450	580	roomDepth	480	false	false
1	bright	dark	dark	290	450	580	roomDepth	470	false	false
1	bright	dark	dark	290	450	600	roomDepth	330	false	false
1	bright	dark	dark	290	450	600	roomDepth	380	false	false
1	bright	dark	dark	290	450	600	roomDepth	360	false	false
1	bright	dark	dark	290	450	600	roomDepth	340	false	false
1	bright	dark	dark	290	450	600	roomDepth	340	false	false
1	bright	dark	dark	290	450	600	roomDepth	450	false	false
1	bright	dark	dark	290	450	600	roomDepth	470	false	false
1	bright	dark	dark	290	450	600	roomDepth	500	false	false
1	bright	dark	dark	290	450	600	roomDepth	480	false	false
1	bright	dark	dark	290	450	600	roomDepth	480	false	false
1	bright	dark	dark	290	450	620	roomDepth	400	false	false
1	bright	dark	dark	290	450	620	roomDepth	380	false	false
1	bright	dark	dark	290	450	620	roomDepth	350	false	false
1	bright	dark	dark	290	450	620	roomDepth	350	false	false
1	bright	dark	dark	290	450	620	roomDepth	350	false	false
1	bright	dark	dark	290	450	620	roomDepth	440	false	false
1	bright	dark	dark	290	450	620	roomDepth	470	false	false
1	bright	dark	dark	290	450	620	roomDepth	480	false	false
1	bright	dark	dark	290	450	620	roomDepth	480	false	false
1	bright	dark	dark	290	450	620	roomDepth	470	false	false
1	dark	bright	bright	290	450	580	roomDepth	300	false	false
1	dark	bright	bright	290	450	580	roomDepth	360	false	false
1	dark	bright	bright	290	450	580	roomDepth	350	false	false
1	dark	bright	bright	290	450	580	roomDepth	360	false	false
1	dark	bright	bright	290	450	580	roomDepth	380	false	false
1	dark	bright	bright	290	450	580	roomDepth	500	false	false
1	dark	bright	bright	290	450	580	roomDepth	470	false	false
1	dark	bright	bright	290	450	580	roomDepth	500	false	false
1	dark	bright	bright	290	450	580	roomDepth	500	false	false
1	dark	bright	bright	290	450	580	roomDepth	480	false	false
1	dark	bright	bright	290	450	600	roomDepth	310	false	false
1	dark	bright	bright	290	450	600	roomDepth	380	false	false
1	dark	bright	bright	290	450	600	roomDepth	380	false	false
1	dark	bright	bright	290	450	600	roomDepth	330	false	false
1	dark	bright	bright	290	450	600	roomDepth	380	false	false
1	dark	bright	bright	290	450	600	roomDepth	450	false	false
1	dark	bright	bright	290	450	600	roomDepth	480	false	false
1	dark	bright	bright	290	450	600	roomDepth	500	false	false
1	dark	bright	bright	290	450	600	roomDepth	490	false	false
1	dark	bright	bright	290	450	600	roomDepth	500	false	false
1	dark	bright	bright	290	450	620	roomDepth	370	false	false
1	dark	bright	bright	290	450	620	roomDepth	390	false	false
1	dark	bright	bright	290	450	620	roomDepth	380	false	false
1	dark	bright	bright	290	450	620	roomDepth	370	false	false
1	dark	bright	bright	290	450	620	roomDepth	300	false	false
1	dark	bright	bright	290	450	620	roomDepth	460	false	false
1	dark	bright	bright	290	450	620	roomDepth	480	false	false
1	dark	bright	bright	290	450	620	roomDepth	500	false	false
1	dark	bright	bright	290	450	620	roomDepth	510	false	false
1	dark	bright	bright	290	450	620	roomDepth	500	false	false
1	dark	bright	dark	290	450	580	roomDepth	360	false	false
1	dark	bright	dark	290	450	580	roomDepth	370	false	false
1	dark	bright	dark	290	450	580	roomDepth	350	false	false
1	dark	bright	dark	290	450	580	roomDepth	350	false	false
1	dark	bright	dark	290	450	580	roomDepth	380	false	false
1	dark	bright	dark	290	450	580	roomDepth	430	false	false
1	dark	bright	dark	290	450	580	roomDepth	490	false	false
1	dark	bright	dark	290	450	580	roomDepth	480	false	false
1	dark	bright	dark	290	450	580	roomDepth	490	false	false
1	dark	bright	dark	290	450	580	roomDepth	470	false	false
1	dark	bright	dark	290	450	600	roomDepth	310	false	false
1	dark	bright	dark	290	450	600	roomDepth	390	false	false
1	dark	bright	dark	290	450	600	roomDepth	350	false	false
1	dark	bright	dark	290	450	600	roomDepth	360	false	false
1	dark	bright	dark	290	450	600	roomDepth	350	false	false
1	dark	bright	dark	290	450	600	roomDepth	450	false	false
1	dark	bright	dark	290	450	600	roomDepth	500	false	false
1	dark	bright	dark	290	450	600	roomDepth	500	false	false
1	dark	bright	dark	290	450	600	roomDepth	480	false	false
1	dark	bright	dark	290	450	600	roomDepth	490	false	false
1	dark	bright	dark	290	450	620	roomDepth	400	false	false
1	dark	bright	dark	290	450	620	roomDepth	400	false	false
1	dark	bright	dark	290	450	620	roomDepth	360	false	false
1	dark	bright	dark	290	450	620	roomDepth	380	false	false
1	dark	bright	dark	290	450	620	roomDepth	360	false	false
1	dark	bright	dark	290	450	620	roomDepth	500	false	false
1	dark	bright	dark	290	450	620	roomDepth	490	false	false
1	dark	bright	dark	290	450	620	roomDepth	500	false	false
1	dark	bright	dark	290	450	620	roomDepth	500	false	false
1	dark	bright	dark	290	450	620	roomDepth	480	false	false
1	dark	dark	bright	290	450	580	roomDepth	300	false	false
1	dark	dark	bright	290	450	580	roomDepth	370	false	false
1	dark	dark	bright	290	450	580	roomDepth	360	false	false
1	dark	dark	bright	290	450	580	roomDepth	350	false	false
1	dark	dark	bright	290	450	580	roomDepth	350	false	false
1	dark	dark	bright	290	450	580	roomDepth	450	false	false
1	dark	dark	bright	290	450	580	roomDepth	490	false	false
1	dark	dark	bright	290	450	580	roomDepth	490	false	false
1	dark	dark	bright	290	450	580	roomDepth	490	false	false
1	dark	dark	bright	290	450	580	roomDepth	470	false	false
1	dark	dark	bright	290	450	600	roomDepth	370	false	false
1	dark	dark	bright	290	450	600	roomDepth	390	false	false
1	dark	dark	bright	290	450	600	roomDepth	330	false	false
1	dark	dark	bright	290	450	600	roomDepth	370	false	false
1	dark	dark	bright	290	450	600	roomDepth	350	false	false
1	dark	dark	bright	290	450	600	roomDepth	450	false	false
1	dark	dark	bright	290	450	600	roomDepth	480	false	false
1	dark	dark	bright	290	450	600	roomDepth	480	false	false
1	dark	dark	bright	290	450	600	roomDepth	470	false	false
1	dark	dark	bright	290	450	600	roomDepth	480	false	false
1	dark	dark	bright	290	450	620	roomDepth	420	false	false
1	dark	dark	bright	290	450	620	roomDepth	400	false	false
1	dark	dark	bright	290	450	620	roomDepth	360	false	false
1	dark	dark	bright	290	450	620	roomDepth	390	false	false
1	dark	dark	bright	290	450	620	roomDepth	370	false	false
1	dark	dark	bright	290	450	620	roomDepth	470	false	false
1	dark	dark	bright	290	450	620	roomDepth	500	false	false
1	dark	dark	bright	290	450	620	roomDepth	490	false	false
1	dark	dark	bright	290	450	620	roomDepth	480	false	false
1	dark	dark	bright	290	450	620	roomDepth	490	false	false
1	dark	dark	dark	290	450	580	roomDepth	280	false	false
1	dark	dark	dark	290	450	580	roomDepth	360	false	false
1	dark	dark	dark	290	450	580	roomDepth	340	false	false
1	dark	dark	dark	290	450	580	roomDepth	340	false	false
1	dark	dark	dark	290	450	580	roomDepth	330	false	false
1	dark	dark	dark	290	450	580	roomDepth	420	false	false
1	dark	dark	dark	290	450	580	roomDepth	450	false	false
1	dark	dark	dark	290	450	580	roomDepth	470	false	false
1	dark	dark	dark	290	450	580	roomDepth	490	false	false
1	dark	dark	dark	290	450	580	roomDepth	480	false	false
1	dark	dark	dark	290	450	600	roomDepth	310	false	false
1	dark	dark	dark	290	450	600	roomDepth	360	false	false
1	dark	dark	dark	290	450	600	roomDepth	350	false	false
1	dark	dark	dark	290	450	600	roomDepth	350	false	false
1	dark	dark	dark	290	450	600	roomDepth	330	false	false
1	dark	dark	dark	290	450	600	roomDepth	440	false	false
1	dark	dark	dark	290	450	600	roomDepth	470	false	false
1	dark	dark	dark	290	450	600	roomDepth	480	false	false
1	dark	dark	dark	290	450	600	roomDepth	500	false	false
1	dark	dark	dark	290	450	600	roomDepth	460	false	false
1	dark	dark	dark	290	450	620	roomDepth	200	false	false
1	dark	dark	dark	290	450	620	roomDepth	380	false	false
1	dark	dark	dark	290	450	620	roomDepth	360	false	false
1	dark	dark	dark	290	450	620	roomDepth	340	false	false
1	dark	dark	dark	290	450	620	roomDepth	340	false	false
1	dark	dark	dark	290	450	620	roomDepth	470	false	false
1	dark	dark	dark	290	450	620	roomDepth	480	false	false
1	dark	dark	dark	290	450	620	roomDepth	480	false	false
1	dark	dark	dark	290	450	620	roomDepth	490	false	false
1	dark	dark	dark	290	450	620	roomDepth	480	false	false
2	bright	bright	bright	290	450	580	roomDepth	550	false	false
2	bright	bright	bright	290	450	580	roomDepth	600	false	false
2	bright	bright	bright	290	450	580	roomDepth	600	false	false
2	bright	bright	bright	290	450	580	roomDepth	550	false	false
2	bright	bright	bright	290	450	580	roomDepth	600	false	false
2	bright	bright	bright	290	450	580	roomDepth	650	false	false
2	bright	bright	bright	290	450	580	roomDepth	550	false	false
2	bright	bright	bright	290	450	580	roomDepth	550	false	false
2	bright	bright	bright	290	450	580	roomDepth	600	false	false
2	bright	bright	bright	290	450	580	roomDepth	650	false	false
2	bright	bright	bright	290	450	600	roomDepth	550	false	false
2	bright	bright	bright	290	450	600	roomDepth	550	false	false
2	bright	bright	bright	290	450	600	roomDepth	600	false	false
2	bright	bright	bright	290	450	600	roomDepth	650	false	false
2	bright	bright	bright	290	450	600	roomDepth	650	false	false
2	bright	bright	bright	290	450	600	roomDepth	650	false	false
2	bright	bright	bright	290	450	600	roomDepth	600	false	false
2	bright	bright	bright	290	450	600	roomDepth	600	false	false
2	bright	bright	bright	290	450	600	roomDepth	650	false	false
2	bright	bright	bright	290	450	600	roomDepth	650	false	false
2	bright	bright	bright	290	450	620	roomDepth	550	false	false
2	bright	bright	bright	290	450	620	roomDepth	600	false	false
2	bright	bright	bright	290	450	620	roomDepth	600	false	false
2	bright	bright	bright	290	450	620	roomDepth	650	false	false
2	bright	bright	bright	290	450	620	roomDepth	600	false	false
2	bright	bright	bright	290	450	620	roomDepth	700	false	false
2	bright	bright	bright	290	450	620	roomDepth	600	false	false
2	bright	bright	bright	290	450	620	roomDepth	650	false	false
2	bright	bright	bright	290	450	620	roomDepth	600	false	false
2	bright	bright	bright	290	450	620	roomDepth	650	false	false
2	bright	bright	dark	290	450	580	roomDepth	550	false	false
2	bright	bright	dark	290	450	580	roomDepth	550	false	false
2	bright	bright	dark	290	450	580	roomDepth	550	false	false
2	bright	bright	dark	290	450	580	roomDepth	600	false	false
2	bright	bright	dark	290	450	580	roomDepth	600	false	false
2	bright	bright	dark	290	450	580	roomDepth	600	false	false
2	bright	bright	dark	290	450	580	roomDepth	600	false	false
2	bright	bright	dark	290	450	580	roomDepth	600	false	false
2	bright	bright	dark	290	450	580	roomDepth	600	false	false
2	bright	bright	dark	290	450	580	roomDepth	600	false	false
2	bright	bright	dark	290	450	600	roomDepth	550	false	false
2	bright	bright	dark	290	450	600	roomDepth	600	false	false
2	bright	bright	dark	290	450	600	roomDepth	600	false	false
2	bright	bright	dark	290	450	600	roomDepth	600	false	false
2	bright	bright	dark	290	450	600	roomDepth	650	false	false
2	bright	bright	dark	290	450	600	roomDepth	600	false	false
2	bright	bright	dark	290	450	600	roomDepth	600	false	false
2	bright	bright	dark	290	450	600	roomDepth	650	false	false
2	bright	bright	dark	290	450	600	roomDepth	600	false	false
2	bright	bright	dark	290	450	600	roomDepth	650	false	false
2	bright	bright	dark	290	450	620	roomDepth	550	false	false
2	bright	bright	dark	290	450	620	roomDepth	550	false	false
2	bright	bright	dark	290	450	620	roomDepth	600	false	false
2	bright	bright	dark	290	450	620	roomDepth	650	false	false
2	bright	bright	dark	290	450	620	roomDepth	650	false	false
2	bright	bright	dark	290	450	620	roomDepth	700	false	false
2	bright	bright	dark	290	450	620	roomDepth	650	false	false
2	bright	bright	dark	290	450	620	roomDepth	650	false	false
2	bright	bright	dark	290	450	620	roomDepth	650	false	false
2	bright	bright	dark	290	450	620	roomDepth	650	false	false
2	bright	dark	bright	290	450	580	roomDepth	600	false	false
2	bright	dark	bright	290	450	580	roomDepth	550	false	false
2	bright	dark	bright	290	450	580	roomDepth	550	false	false
2	bright	dark	bright	290	450	580	roomDepth	550	false	false
2	bright	dark	bright	290	450	580	roomDepth	600	false	false
2	bright	dark	bright	290	450	580	roomDepth	600	false	false
2	bright	dark	bright	290	450	580	roomDepth	600	false	false
2	bright	dark	bright	290	450	580	roomDepth	600	false	false
2	bright	dark	bright	290	450	580	roomDepth	600	false	false
2	bright	dark	bright	290	450	580	roomDepth	600	false	false
2	bright	dark	bright	290	450	600	roomDepth	600	false	false
2	bright	dark	bright	290	450	600	roomDepth	500	false	false
2	bright	dark	bright	290	450	600	roomDepth	650	false	false
2	bright	dark	bright	290	450	600	roomDepth	550	false	false
2	bright	dark	bright	290	450	600	roomDepth	600	false	false
2	bright	dark	bright	290	450	600	roomDepth	700	false	false
2	bright	dark	bright	290	450	600	roomDepth	600	false	false
2	bright	dark	bright	290	450	600	roomDepth	550	false	false
2	bright	dark	bright	290	450	600	roomDepth	600	false	false
2	bright	dark	bright	290	450	600	roomDepth	660	false	false
2	bright	dark	bright	290	450	620	roomDepth	600	false	false
2	bright	dark	bright	290	450	620	roomDepth	600	false	false
2	bright	dark	bright	290	450	620	roomDepth	600	false	false
2	bright	dark	bright	290	450	620	roomDepth	600	false	false
2	bright	dark	bright	290	450	620	roomDepth	600	false	false
2	bright	dark	bright	290	450	620	roomDepth	650	false	false
2	bright	dark	bright	290	450	620	roomDepth	650	false	false
2	bright	dark	bright	290	450	620	roomDepth	650	false	false
2	bright	dark	bright	290	450	620	roomDepth	700	false	false
2	bright	dark	bright	290	450	620	roomDepth	700	false	false
2	bright	dark	dark	290	450	580	roomDepth	650	false	false
2	bright	dark	dark	290	450	580	roomDepth	500	false	false
2	bright	dark	dark	290	450	580	roomDepth	600	false	false
2	bright	dark	dark	290	450	580	roomDepth	600	false	false
2	bright	dark	dark	290	450	580	roomDepth	550	false	false
2	bright	dark	dark	290	450	580	roomDepth	700	false	false
2	bright	dark	dark	290	450	580	roomDepth	550	false	false
2	bright	dark	dark	290	450	580	roomDepth	550	false	false
2	bright	dark	dark	290	450	580	roomDepth	600	false	false
2	bright	dark	dark	290	450	580	roomDepth	600	false	false
2	bright	dark	dark	290	450	600	roomDepth	550	false	false
2	bright	dark	dark	290	450	600	roomDepth	550	false	false
2	bright	dark	dark	290	450	600	roomDepth	600	false	false
2	bright	dark	dark	290	450	600	roomDepth	600	false	false
2	bright	dark	dark	290	450	600	roomDepth	550	false	false
2	bright	dark	dark	290	450	600	roomDepth	650	false	false
2	bright	dark	dark	290	450	600	roomDepth	600	false	false
2	bright	dark	dark	290	450	600	roomDepth	600	false	false
2	bright	dark	dark	290	450	600	roomDepth	600	false	false
2	bright	dark	dark	290	450	600	roomDepth	650	false	false
2	bright	dark	dark	290	450	620	roomDepth	650	false	false
2	bright	dark	dark	290	450	620	roomDepth	600	false	false
2	bright	dark	dark	290	450	620	roomDepth	600	false	false
2	bright	dark	dark	290	450	620	roomDepth	600	false	false
2	bright	dark	dark	290	450	620	roomDepth	600	false	false
2	bright	dark	dark	290	450	620	roomDepth	700	false	false
2	bright	dark	dark	290	450	620	roomDepth	650	false	false
2	bright	dark	dark	290	450	620	roomDepth	600	false	false
2	bright	dark	dark	290	450	620	roomDepth	600	false	false
2	bright	dark	dark	290	450	620	roomDepth	600	false	false
2	dark	bright	bright	290	450	580	roomDepth	600	false	false
2	dark	bright	bright	290	450	580	roomDepth	550	false	false
2	dark	bright	bright	290	450	580	roomDepth	600	false	false
2	dark	bright	bright	290	450	580	roomDepth	600	false	false
2	dark	bright	bright	290	450	580	roomDepth	600	false	false
2	dark	bright	bright	290	450	580	roomDepth	650	false	false
2	dark	bright	bright	290	450	580	roomDepth	600	false	false
2	dark	bright	bright	290	450	580	roomDepth	650	false	false
2	dark	bright	bright	290	450	580	roomDepth	600	false	false
2	dark	bright	bright	290	450	580	roomDepth	650	false	false
2	dark	bright	bright	290	450	600	roomDepth	600	false	false
2	dark	bright	bright	290	450	600	roomDepth	600	false	false
2	dark	bright	bright	290	450	600	roomDepth	600	false	false
2	dark	bright	bright	290	450	600	roomDepth	600	false	false
2	dark	bright	bright	290	450	600	roomDepth	550	false	false
2	dark	bright	bright	290	450	600	roomDepth	700	false	false
2	dark	bright	bright	290	450	600	roomDepth	600	false	false
2	dark	bright	bright	290	450	600	roomDepth	600	false	false
2	dark	bright	bright	290	450	600	roomDepth	650	false	false
2	dark	bright	bright	290	450	600	roomDepth	650	false	false
2	dark	bright	bright	290	450	620	roomDepth	650	false	false
2	dark	bright	bright	290	450	620	roomDepth	600	false	false
2	dark	bright	bright	290	450	620	roomDepth	600	false	false
2	dark	bright	bright	290	450	620	roomDepth	600	false	false
2	dark	bright	bright	290	450	620	roomDepth	600	false	false
2	dark	bright	bright	290	450	620	roomDepth	650	false	false
2	dark	bright	bright	290	450	620	roomDepth	600	false	false
2	dark	bright	bright	290	450	620	roomDepth	650	false	false
2	dark	bright	bright	290	450	620	roomDepth	600	false	false
2	dark	bright	bright	290	450	620	roomDepth	650	false	false
2	dark	bright	dark	290	450	580	roomDepth	600	false	false
2	dark	bright	dark	290	450	580	roomDepth	600	false	false
2	dark	bright	dark	290	450	580	roomDepth	550	false	false
2	dark	bright	dark	290	450	580	roomDepth	650	false	false
2	dark	bright	dark	290	450	580	roomDepth	600	false	false
2	dark	bright	dark	290	450	580	roomDepth	650	false	false
2	dark	bright	dark	290	450	580	roomDepth	600	false	false
2	dark	bright	dark	290	450	580	roomDepth	600	false	false
2	dark	bright	dark	290	450	580	roomDepth	600	false	false
2	dark	bright	dark	290	450	580	roomDepth	650	false	false
2	dark	bright	dark	290	450	600	roomDepth	700	false	false
2	dark	bright	dark	290	450	600	roomDepth	550	false	false
2	dark	bright	dark	290	450	600	roomDepth	550	false	false
2	dark	bright	dark	290	450	600	roomDepth	600	false	false
2	dark	bright	dark	290	450	600	roomDepth	600	false	false
2	dark	bright	dark	290	450	600	roomDepth	650	false	false
2	dark	bright	dark	290	450	600	roomDepth	600	false	false
2	dark	bright	dark	290	450	600	roomDepth	600	false	false
2	dark	bright	dark	290	450	600	roomDepth	650	false	false
2	dark	bright	dark	290	450	600	roomDepth	600	false	false
2	dark	bright	dark	290	450	620	roomDepth	600	false	false
2	dark	bright	dark	290	450	620	roomDepth	700	false	false
2	dark	bright	dark	290	450	620	roomDepth	600	false	false
2	dark	bright	dark	290	450	620	roomDepth	550	false	false
2	dark	bright	dark	290	450	620	roomDepth	600	false	false
2	dark	bright	dark	290	450	620	roomDepth	650	false	false
2	dark	bright	dark	290	450	620	roomDepth	600	false	false
2	dark	bright	dark	290	450	620	roomDepth	650	false	false
2	dark	bright	dark	290	450	620	roomDepth	600	false	false
2	dark	bright	dark	290	450	620	roomDepth	650	false	false
2	dark	dark	bright	290	450	580	roomDepth	550	false	false
2	dark	dark	bright	290	450	580	roomDepth	550	false	false
2	dark	dark	bright	290	450	580	roomDepth	550	false	false
2	dark	dark	bright	290	450	580	roomDepth	600	false	false
2	dark	dark	bright	290	450	580	roomDepth	600	false	false
2	dark	dark	bright	290	450	580	roomDepth	600	false	false
2	dark	dark	bright	290	450	580	roomDepth	550	false	false
2	dark	dark	bright	290	450	580	roomDepth	600	false	false
2	dark	dark	bright	290	450	580	roomDepth	600	false	false
2	dark	dark	bright	290	450	580	roomDepth	600	false	false
2	dark	dark	bright	290	450	600	roomDepth	550	false	false
2	dark	dark	bright	290	450	600	roomDepth	600	false	false
2	dark	dark	bright	290	450	600	roomDepth	650	false	false
2	dark	dark	bright	290	450	600	roomDepth	650	false	false
2	dark	dark	bright	290	450	600	roomDepth	600	false	false
2	dark	dark	bright	290	450	600	roomDepth	600	false	false
2	dark	dark	bright	290	450	600	roomDepth	550	false	false
2	dark	dark	bright	290	450	600	roomDepth	600	false	false
2	dark	dark	bright	290	450	600	roomDepth	600	false	false
2	dark	dark	bright	290	450	600	roomDepth	600	false	false
2	dark	dark	bright	290	450	620	roomDepth	650	false	false
2	dark	dark	bright	290	450	620	roomDepth	650	false	false
2	dark	dark	bright	290	450	620	roomDepth	600	false	false
2	dark	dark	bright	290	450	620	roomDepth	600	false	false
2	dark	dark	bright	290	450	620	roomDepth	600	false	false
2	dark	dark	bright	290	450	620	roomDepth	650	false	false
2	dark	dark	bright	290	450	620	roomDepth	600	false	false
2	dark	dark	bright	290	450	620	roomDepth	600	false	false
2	dark	dark	bright	290	450	620	roomDepth	650	false	false
2	dark	dark	bright	290	450	620	roomDepth	650	false	false
2	dark	dark	dark	290	450	580	roomDepth	550	false	false
2	dark	dark	dark	290	450	580	roomDepth	600	false	false
2	dark	dark	dark	290	450	580	roomDepth	500	false	false
2	dark	dark	dark	290	450	580	roomDepth	600	false	false
2	dark	dark	dark	290	450	580	roomDepth	550	false	false
2	dark	dark	dark	290	450	580	roomDepth	600	false	false
2	dark	dark	dark	290	450	580	roomDepth	600	false	false
2	dark	dark	dark	290	450	580	roomDepth	600	false	false
2	dark	dark	dark	290	450	580	roomDepth	600	false	false
2	dark	dark	dark	290	450	580	roomDepth	600	false	false
2	dark	dark	dark	290	450	600	roomDepth	700	false	false
2	dark	dark	dark	290	450	600	roomDepth	700	false	false
2	dark	dark	dark	290	450	600	roomDepth	600	false	false
2	dark	dark	dark	290	450	600	roomDepth	600	false	false
2	dark	dark	dark	290	450	600	roomDepth	600	false	false
2	dark	dark	dark	290	450	600	roomDepth	650	false	false
2	dark	dark	dark	290	450	600	roomDepth	600	false	false
2	dark	dark	dark	290	450	600	roomDepth	650	false	false
2	dark	dark	dark	290	450	600	roomDepth	650	false	false
2	dark	dark	dark	290	450	600	roomDepth	650	false	false
2	dark	dark	dark	290	450	620	roomDepth	600	false	false
2	dark	dark	dark	290	450	620	roomDepth	600	false	false
2	dark	dark	dark	290	450	620	roomDepth	550	false	false
2	dark	dark	dark	290	450	620	roomDepth	600	false	false
2	dark	dark	dark	290	450	620	roomDepth	600	false	false
2	dark	dark	dark	290	450	620	roomDepth	650	false	false
2	dark	dark	dark	290	450	620	roomDepth	600	false	false
2	dark	dark	dark	290	450	620	roomDepth	650	false	false
2	dark	dark	dark	290	450	620	roomDepth	650	false	false
2	dark	dark	dark	290	450	620	roomDepth	600	false	false
3	bright	bright	bright	290	450	580	roomDepth	300	false	false
3	bright	bright	bright	290	450	580	roomDepth	300	false	false
3	bright	bright	bright	290	450	580	roomDepth	250	false	false
3	bright	bright	bright	290	450	580	roomDepth	300	false	false
3	bright	bright	bright	290	450	580	roomDepth	300	false	false
3	bright	bright	bright	290	450	580	roomDepth	300	false	false
3	bright	bright	bright	290	450	580	roomDepth	350	false	false
3	bright	bright	bright	290	450	580	roomDepth	400	false	false
3	bright	bright	bright	290	450	580	roomDepth	300	false	false
3	bright	bright	bright	290	450	580	roomDepth	300	false	false
3	bright	bright	bright	290	450	600	roomDepth	350	false	false
3	bright	bright	bright	290	450	600	roomDepth	350	false	false
3	bright	bright	bright	290	450	600	roomDepth	300	false	false
3	bright	bright	bright	290	450	600	roomDepth	300	false	false
3	bright	bright	bright	290	450	600	roomDepth	350	false	false
3	bright	bright	bright	290	450	600	roomDepth	400	false	false
3	bright	bright	bright	290	450	600	roomDepth	400	false	false
3	bright	bright	bright	290	450	600	roomDepth	300	false	false
3	bright	bright	bright	290	450	600	roomDepth	300	false	false
3	bright	bright	bright	290	450	600	roomDepth	400	false	false
3	bright	bright	bright	290	450	620	roomDepth	350	false	false
3	bright	bright	bright	290	450	620	roomDepth	350	false	false
3	bright	bright	bright	290	450	620	roomDepth	300	false	false
3	bright	bright	bright	290	450	620	roomDepth	300	false	false
3	bright	bright	bright	290	450	620	roomDepth	350	false	false
3	bright	bright	bright	290	450	620	roomDepth	400	false	false
3	bright	bright	bright	290	450	620	roomDepth	450	false	false
3	bright	bright	bright	290	450	620	roomDepth	500	false	false
3	bright	bright	bright	290	450	620	roomDepth	400	false	false
3	bright	bright	bright	290	450	620	roomDepth	350	false	false
3	bright	bright	dark	290	450	580	roomDepth	300	false	false
3	bright	bright	dark	290	450	580	roomDepth	200	false	false
3	bright	bright	dark	290	450	580	roomDepth	250	false	false
3	bright	bright	dark	290	450	580	roomDepth	250	false	false
3	bright	bright	dark	290	450	580	roomDepth	250	false	false
3	bright	bright	dark	290	450	580	roomDepth	300	false	false
3	bright	bright	dark	290	450	580	roomDepth	300	false	false
3	bright	bright	dark	290	450	580	roomDepth	250	false	false
3	bright	bright	dark	290	450	580	roomDepth	300	false	false
3	bright	bright	dark	290	450	580	roomDepth	300	false	false
3	bright	bright	dark	290	450	600	roomDepth	300	false	false
3	bright	bright	dark	290	450	600	roomDepth	300	false	false
3	bright	bright	dark	290	450	600	roomDepth	300	false	false
3	bright	bright	dark	290	450	600	roomDepth	350	false	false
3	bright	bright	dark	290	450	600	roomDepth	300	false	false
3	bright	bright	dark	290	450	600	roomDepth	400	false	false
3	bright	bright	dark	290	450	600	roomDepth	400	false	false
3	bright	bright	dark	290	450	600	roomDepth	500	false	true
3	bright	bright	dark	290	450	600	roomDepth	350	false	false
3	bright	bright	dark	290	450	600	roomDepth	350	false	false
3	bright	bright	dark	290	450	620	roomDepth	350	false	false
3	bright	bright	dark	290	450	620	roomDepth	400	false	false
3	bright	bright	dark	290	450	620	roomDepth	400	false	false
3	bright	bright	dark	290	450	620	roomDepth	350	false	false
3	bright	bright	dark	290	450	620	roomDepth	350	false	false
3	bright	bright	dark	290	450	620	roomDepth	450	false	false
3	bright	bright	dark	290	450	620	roomDepth	500	false	true
3	bright	bright	dark	290	450	620	roomDepth	450	false	false
3	bright	bright	dark	290	450	620	roomDepth	400	false	false
3	bright	bright	dark	290	450	620	roomDepth	400	false	false
3	bright	dark	bright	290	450	580	roomDepth	300	false	false
3	bright	dark	bright	290	450	580	roomDepth	300	false	false
3	bright	dark	bright	290	450	580	roomDepth	250	false	false
3	bright	dark	bright	290	450	580	roomDepth	300	false	false
3	bright	dark	bright	290	450	580	roomDepth	300	false	false
3	bright	dark	bright	290	450	580	roomDepth	300	false	false
3	bright	dark	bright	290	450	580	roomDepth	350	false	false
3	bright	dark	bright	290	450	580	roomDepth	300	false	false
3	bright	dark	bright	290	450	580	roomDepth	300	false	false
3	bright	dark	bright	290	450	580	roomDepth	350	false	false
3	bright	dark	bright	290	450	600	roomDepth	250	false	false
3	bright	dark	bright	290	450	600	roomDepth	350	false	false
3	bright	dark	bright	290	450	600	roomDepth	400	false	false
3	bright	dark	bright	290	450	600	roomDepth	300	false	false
3	bright	dark	bright	290	450	600	roomDepth	300	false	false
3	bright	dark	bright	290	450	600	roomDepth	400	false	false
3	bright	dark	bright	290	450	600	roomDepth	400	false	false
3	bright	dark	bright	290	450	600	roomDepth	500	false	false
3	bright	dark	bright	290	450	600	roomDepth	350	false	false
3	bright	dark	bright	290	450	600	roomDepth	350	false	false
3	bright	dark	bright	290	450	620	roomDepth	350	false	false
3	bright	dark	bright	290	450	620	roomDepth	400	false	false
3	bright	dark	bright	290	450	620	roomDepth	350	false	false
3	bright	dark	bright	290	450	620	roomDepth	300	false	false
3	bright	dark	bright	290	450	620	roomDepth	400	false	false
3	bright	dark	bright	290	450	620	roomDepth	450	false	false
3	bright	dark	bright	290	450	620	roomDepth	450	false	false
3	bright	dark	bright	290	450	620	roomDepth	450	false	false
3	bright	dark	bright	290	450	620	roomDepth	400	false	false
3	bright	dark	bright	290	450	620	roomDepth	400	false	false
3	bright	dark	dark	290	450	580	roomDepth	250	false	false
3	bright	dark	dark	290	450	580	roomDepth	200	false	false
3	bright	dark	dark	290	450	580	roomDepth	300	false	false
3	bright	dark	dark	290	450	580	roomDepth	300	false	false
3	bright	dark	dark	290	450	580	roomDepth	350	false	false
3	bright	dark	dark	290	450	580	roomDepth	300	false	false
3	bright	dark	dark	290	450	580	roomDepth	300	false	false
3	bright	dark	dark	290	450	580	roomDepth	400	false	true
3	bright	dark	dark	290	450	580	roomDepth	300	false	false
3	bright	dark	dark	290	450	580	roomDepth	300	false	false
3	bright	dark	dark	290	450	600	roomDepth	300	false	false
3	bright	dark	dark	290	450	600	roomDepth	350	false	false
3	bright	dark	dark	290	450	600	roomDepth	300	false	false
3	bright	dark	dark	290	450	600	roomDepth	300	false	false
3	bright	dark	dark	290	450	600	roomDepth	300	false	false
3	bright	dark	dark	290	450	600	roomDepth	350	false	false
3	bright	dark	dark	290	450	600	roomDepth	400	false	false
3	bright	dark	dark	290	450	600	roomDepth	450	false	true
3	bright	dark	dark	290	450	600	roomDepth	350	false	false
3	bright	dark	dark	290	450	600	roomDepth	400	false	false
3	bright	dark	dark	290	450	620	roomDepth	300	false	false
3	bright	dark	dark	290	450	620	roomDepth	350	false	false
3	bright	dark	dark	290	450	620	roomDepth	400	false	false
3	bright	dark	dark	290	450	620	roomDepth	350	false	false
3	bright	dark	dark	290	450	620	roomDepth	300	false	false
3	bright	dark	dark	290	450	620	roomDepth	350	false	false
3	bright	dark	dark	290	450	620	roomDepth	500	false	false
3	bright	dark	dark	290	450	620	roomDepth	450	false	false
3	bright	dark	dark	290	450	620	roomDepth	400	false	false
3	bright	dark	dark	290	450	620	roomDepth	350	false	false
3	dark	bright	bright	290	450	580	roomDepth	200	false	false
3	dark	bright	bright	290	450	580	roomDepth	250	false	false
3	dark	bright	bright	290	450	580	roomDepth	350	false	false
3	dark	bright	bright	290	450	580	roomDepth	250	false	false
3	dark	bright	bright	290	450	580	roomDepth	300	false	false
3	dark	bright	bright	290	450	580	roomDepth	300	false	false
3	dark	bright	bright	290	450	580	roomDepth	300	false	false
3	dark	bright	bright	290	450	580	roomDepth	250	false	false
3	dark	bright	bright	290	450	580	roomDepth	300	false	false
3	dark	bright	bright	290	450	580	roomDepth	350	false	false
3	dark	bright	bright	290	450	600	roomDepth	250	false	false
3	dark	bright	bright	290	450	600	roomDepth	250	false	false
3	dark	bright	bright	290	450	600	roomDepth	400	false	false
3	dark	bright	bright	290	450	600	roomDepth	300	false	false
3	dark	bright	bright	290	450	600	roomDepth	350	false	false
3	dark	bright	bright	290	450	600	roomDepth	350	false	false
3	dark	bright	bright	290	450	600	roomDepth	350	false	false
3	dark	bright	bright	290	450	600	roomDepth	350	false	false
3	dark	bright	bright	290	450	600	roomDepth	350	false	false
3	dark	bright	bright	290	450	600	roomDepth	350	false	false
3	dark	bright	bright	290	450	620	roomDepth	300	false	false
3	dark	bright	bright	290	450	620	roomDepth	400	false	false
3	dark	bright	bright	290	450	620	roomDepth	400	false	false
3	dark	bright	bright	290	450	620	roomDepth	400	false	false
3	dark	bright	bright	290	450	620	roomDepth	400	false	false
3	dark	bright	bright	290	450	620	roomDepth	450	false	false
3	dark	bright	bright	290	450	620	roomDepth	500	false	false
3	dark	bright	bright	290	450	620	roomDepth	400	false	false
3	dark	bright	bright	290	450	620	roomDepth	400	false	false
3	dark	bright	bright	290	450	620	roomDepth	300	false	false
3	dark	bright	dark	290	450	580	roomDepth	200	false	false
3	dark	bright	dark	290	450	580	roomDepth	250	false	false
3	dark	bright	dark	290	450	580	roomDepth	250	false	false
3	dark	bright	dark	290	450	580	roomDepth	250	false	false
3	dark	bright	dark	290	450	580	roomDepth	250	false	false
3	dark	bright	dark	290	450	580	roomDepth	350	false	false
3	dark	bright	dark	290	450	580	roomDepth	300	false	false
3	dark	bright	dark	290	450	580	roomDepth	300	false	false
3	dark	bright	dark	290	450	580	roomDepth	300	false	false
3	dark	bright	dark	290	450	580	roomDepth	300	false	false
3	dark	bright	dark	290	450	600	roomDepth	350	false	false
3	dark	bright	dark	290	450	600	roomDepth	250	false	false
3	dark	bright	dark	290	450	600	roomDepth	350	false	false
3	dark	bright	dark	290	450	600	roomDepth	350	false	false
3	dark	bright	dark	290	450	600	roomDepth	350	false	false
3	dark	bright	dark	290	450	600	roomDepth	400	false	false
3	dark	bright	dark	290	450	600	roomDepth	400	false	false
3	dark	bright	dark	290	450	600	roomDepth	500	false	false
3	dark	bright	dark	290	450	600	roomDepth	350	false	false
3	dark	bright	dark	290	450	600	roomDepth	300	false	false
3	dark	bright	dark	290	450	620	roomDepth	300	false	false
3	dark	bright	dark	290	450	620	roomDepth	300	false	false
3	dark	bright	dark	290	450	620	roomDepth	400	false	false
3	dark	bright	dark	290	450	620	roomDepth	350	false	false
3	dark	bright	dark	290	450	620	roomDepth	400	false	false
3	dark	bright	dark	290	450	620	roomDepth	400	false	false
3	dark	bright	dark	290	450	620	roomDepth	350	false	false
3	dark	bright	dark	290	450	620	roomDepth	400	false	false
3	dark	bright	dark	290	450	620	roomDepth	400	false	false
3	dark	bright	dark	290	450	620	roomDepth	350	false	false
3	dark	dark	bright	290	450	580	roomDepth	300	false	false
3	dark	dark	bright	290	450	580	roomDepth	250	false	false
3	dark	dark	bright	290	450	580	roomDepth	350	false	false
3	dark	dark	bright	290	450	580	roomDepth	300	false	false
3	dark	dark	bright	290	450	580	roomDepth	300	false	false
3	dark	dark	bright	290	450	580	roomDepth	350	false	false
3	dark	dark	bright	290	450	580	roomDepth	300	false	false
3	dark	dark	bright	290	450	580	roomDepth	400	false	false
3	dark	dark	bright	290	450	580	roomDepth	300	false	false
3	dark	dark	bright	290	450	580	roomDepth	300	false	false
3	dark	dark	bright	290	450	600	roomDepth	350	false	false
3	dark	dark	bright	290	450	600	roomDepth	350	false	false
3	dark	dark	bright	290	450	600	roomDepth	300	false	false
3	dark	dark	bright	290	450	600	roomDepth	300	false	false
3	dark	dark	bright	290	450	600	roomDepth	350	false	false
3	dark	dark	bright	290	450	600	roomDepth	400	false	false
3	dark	dark	bright	290	450	600	roomDepth	350	false	false
3	dark	dark	bright	290	450	600	roomDepth	300	false	false
3	dark	dark	bright	290	450	600	roomDepth	300	false	false
3	dark	dark	bright	290	450	600	roomDepth	300	false	false
3	dark	dark	bright	290	450	620	roomDepth	350	false	false
3	dark	dark	bright	290	450	620	roomDepth	300	false	false
3	dark	dark	bright	290	450	620	roomDepth	350	false	false
3	dark	dark	bright	290	450	620	roomDepth	350	false	false
3	dark	dark	bright	290	450	620	roomDepth	400	false	false
3	dark	dark	bright	290	450	620	roomDepth	500	false	false
3	dark	dark	bright	290	450	620	roomDepth	400	false	false
3	dark	dark	bright	290	450	620	roomDepth	350	false	false
3	dark	dark	bright	290	450	620	roomDepth	350	false	false
3	dark	dark	bright	290	450	620	roomDepth	400	false	false
3	dark	dark	dark	290	450	580	roomDepth	250	false	false
3	dark	dark	dark	290	450	580	roomDepth	250	false	false
3	dark	dark	dark	290	450	580	roomDepth	300	false	false
3	dark	dark	dark	290	450	580	roomDepth	300	false	false
3	dark	dark	dark	290	450	580	roomDepth	300	false	false
3	dark	dark	dark	290	450	580	roomDepth	300	false	false
3	dark	dark	dark	290	450	580	roomDepth	300	false	false
3	dark	dark	dark	290	450	580	roomDepth	300	false	false
3	dark	dark	dark	290	450	580	roomDepth	300	false	false
3	dark	dark	dark	290	450	580	roomDepth	300	false	false
3	dark	dark	dark	290	450	600	roomDepth	300	false	false
3	dark	dark	dark	290	450	600	roomDepth	300	false	false
3	dark	dark	dark	290	450	600	roomDepth	300	false	false
3	dark	dark	dark	290	450	600	roomDepth	300	false	false
3	dark	dark	dark	290	450	600	roomDepth	350	false	false
3	dark	dark	dark	290	450	600	roomDepth	400	false	false
3	dark	dark	dark	290	450	600	roomDepth	400	false	false
3	dark	dark	dark	290	450	600	roomDepth	400	false	false
3	dark	dark	dark	290	450	600	roomDepth	350	false	false
3	dark	dark	dark	290	450	600	roomDepth	300	false	false
3	dark	dark	dark	290	450	620	roomDepth	400	false	false
3	dark	dark	dark	290	450	620	roomDepth	300	false	false
3	dark	dark	dark	290	450	620	roomDepth	400	false	false
3	dark	dark	dark	290	450	620	roomDepth	350	false	false
3	dark	dark	dark	290	450	620	roomDepth	400	false	false
3	dark	dark	dark	290	450	620	roomDepth	500	false	false
3	dark	dark	dark	290	450	620	roomDepth	350	false	false
3	dark	dark	dark	290	450	620	roomDepth	450	false	false
3	dark	dark	dark	290	450	620	roomDepth	350	false	false
3	dark	dark	dark	290	450	620	roomDepth	350	false	false
4	bright	bright	bright	290	450	580	roomDepth	500	false	false
4	bright	bright	bright	290	450	580	roomDepth	450	false	false
4	bright	bright	bright	290	450	580	roomDepth	420	false	false
4	bright	bright	bright	290	450	580	roomDepth	390	false	false
4	bright	bright	bright	290	450	580	roomDepth	520	false	false
4	bright	bright	bright	290	450	580	roomDepth	400	false	false
4	bright	bright	bright	290	450	580	roomDepth	440	false	false
4	bright	bright	bright	290	450	580	roomDepth	480	false	false
4	bright	bright	bright	290	450	580	roomDepth	500	false	false
4	bright	bright	bright	290	450	580	roomDepth	430	false	false
4	bright	bright	bright	290	450	600	roomDepth	450	false	false
4	bright	bright	bright	290	450	600	roomDepth	420	false	false
4	bright	bright	bright	290	450	600	roomDepth	400	false	false
4	bright	bright	bright	290	450	600	roomDepth	420	false	false
4	bright	bright	bright	290	450	600	roomDepth	490	false	false
4	bright	bright	bright	290	450	600	roomDepth	460	false	false
4	bright	bright	bright	290	450	600	roomDepth	520	false	false
4	bright	bright	bright	290	450	600	roomDepth	500	false	false
4	bright	bright	bright	290	450	600	roomDepth	480	false	false
4	bright	bright	bright	290	450	600	roomDepth	500	false	false
4	bright	bright	bright	290	450	620	roomDepth	520	false	false
4	bright	bright	bright	290	450	620	roomDepth	420	false	false
4	bright	bright	bright	290	450	620	roomDepth	450	false	false
4	bright	bright	bright	290	450	620	roomDepth	400	false	false
4	bright	bright	bright	290	450	620	roomDepth	500	false	false
4	bright	bright	bright	290	450	620	roomDepth	500	false	false
4	bright	bright	bright	290	450	620	roomDepth	520	false	false
4	bright	bright	bright	290	450	620	roomDepth	500	false	false
4	bright	bright	bright	290	450	620	roomDepth	520	false	false
4	bright	bright	bright	290	450	620	roomDepth	500	false	false
4	bright	bright	dark	290	450	580	roomDepth	400	false	false
4	bright	bright	dark	290	450	580	roomDepth	380	false	false
4	bright	bright	dark	290	450	580	roomDepth	380	false	false
4	bright	bright	dark	290	450	580	roomDepth	380	false	false
4	bright	bright	dark	290	450	580	roomDepth	500	false	false
4	bright	bright	dark	290	450	580	roomDepth	460	false	false
4	bright	bright	dark	290	450	580	roomDepth	430	false	false
4	bright	bright	dark	290	450	580	roomDepth	450	false	false
4	bright	bright	dark	290	450	580	roomDepth	460	false	false
4	bright	bright	dark	290	450	580	roomDepth	440	false	false
4	bright	bright	dark	290	450	600	roomDepth	480	false	false
4	bright	bright	dark	290	450	600	roomDepth	400	false	false
4	bright	bright	dark	290	450	600	roomDepth	400	false	false
4	bright	bright	dark	290	450	600	roomDepth	420	false	false
4	bright	bright	dark	290	450	600	roomDepth	500	false	false
4	bright	bright	dark	290	450	600	roomDepth	500	false	false
4	bright	bright	dark	290	450	600	roomDepth	500	false	false
4	bright	bright	dark	290	450	600	roomDepth	450	false	false
4	bright	bright	dark	290	450	600	roomDepth	440	false	false
4	bright	bright	dark	290	450	600	roomDepth	480	false	false
4	bright	bright	dark	290	450	620	roomDepth	480	false	false
4	bright	bright	dark	290	450	620	roomDepth	450	false	false
4	bright	bright	dark	290	450	620	roomDepth	420	false	false
4	bright	bright	dark	290	450	620	roomDepth	430	false	false
4	bright	bright	dark	290	450	620	roomDepth	500	false	false
4	bright	bright	dark	290	450	620	roomDepth	500	false	false
4	bright	bright	dark	290	450	620	roomDepth	440	false	false
4	bright	bright	dark	290	450	620	roomDepth	500	false	false
4	bright	bright	dark	290	450	620	roomDepth	500	false	false
4	bright	bright	dark	290	450	620	roomDepth	490	false	false
4	bright	dark	bright	290	450	580	roomDepth	400	false	false
4	bright	dark	bright	290	450	580	roomDepth	400	false	false
4	bright	dark	bright	290	450	580	roomDepth	380	false	false
4	bright	dark	bright	290	450	580	roomDepth	420	false	false
4	bright	dark	bright	290	450	580	roomDepth	540	false	false
4	bright	dark	bright	290	450	580	roomDepth	430	false	false
4	bright	dark	bright	290	450	580	roomDepth	400	false	false
4	bright	dark	bright	290	450	580	roomDepth	460	false	false
4	bright	dark	bright	290	450	580	roomDepth	450	false	false
4	bright	dark	bright	290	450	580	roomDepth	420	false	false
4	bright	dark	bright	290	450	600	roomDepth	500	false	false
4	bright	dark	bright	290	450	600	roomDepth	350	false	false
4	bright	dark	bright	290	450	600	roomDepth	380	false	false
4	bright	dark	bright	290	450	600	roomDepth	400	false	false
4	bright	dark	bright	290	450	600	roomDepth	490	false	false
4	bright	dark	bright	290	450	600	roomDepth	480	false	false
4	bright	dark	bright	290	450	600	roomDepth	420	false	false
4	bright	dark	bright	290	450	600	roomDepth	460	false	false
4	bright	dark	bright	290	450	600	roomDepth	520	false	false
4	bright	dark	bright	290	450	600	roomDepth	470	false	false
4	bright	dark	bright	290	450	620	roomDepth	450	false	false
4	bright	dark	bright	290	450	620	roomDepth	450	false	false
4	bright	dark	bright	290	450	620	roomDepth	420	false	false
4	bright	dark	bright	290	450	620	roomDepth	450	false	false
4	bright	dark	bright	290	450	620	roomDepth	530	false	false
4	bright	dark	bright	290	450	620	roomDepth	520	false	false
4	bright	dark	bright	290	450	620	roomDepth	500	false	false
4	bright	dark	bright	290	450	620	roomDepth	480	false	false
4	bright	dark	bright	290	450	620	roomDepth	500	false	false
4	bright	dark	bright	290	450	620	roomDepth	520	false	false
4	bright	dark	dark	290	450	580	roomDepth	420	false	false
4	bright	dark	dark	290	450	580	roomDepth	350	false	false
4	bright	dark	dark	290	450	580	roomDepth	350	false	false
4	bright	dark	dark	290	450	580	roomDepth	400	false	false
4	bright	dark	dark	290	450	580	roomDepth	460	false	false
4	bright	dark	dark	290	450	580	roomDepth	420	false	false
4	bright	dark	dark	290	450	580	roomDepth	480	false	false
4	bright	dark	dark	290	450	580	roomDepth	480	false	false
4	bright	dark	dark	290	450	580	roomDepth	490	false	false
4	bright	dark	dark	290	450	580	roomDepth	440	false	false
4	bright	dark	dark	290	450	600	roomDepth	420	false	false
4	bright	dark	dark	290	450	600	roomDepth	380	false	false
4	bright	dark	dark	290	450	600	roomDepth	450	false	false
4	bright	dark	dark	290	450	600	roomDepth	430	false	false
4	bright	dark	dark	290	450	600	roomDepth	480	false	false
4	bright	dark	dark	290	450	600	roomDepth	450	false	false
4	bright	dark	dark	290	450	600	roomDepth	450	false	false
4	bright	dark	dark	290	450	600	roomDepth	480	false	false
4	bright	dark	dark	290	450	600	roomDepth	450	false	false
4	bright	dark	dark	290	450	600	roomDepth	460	false	false
4	bright	dark	dark	290	450	620	roomDepth	520	false	false
4	bright	dark	dark	290	450	620	roomDepth	480	false	false
4	bright	dark	dark	290	450	620	roomDepth	420	false	false
4	bright	dark	dark	290	450	620	roomDepth	400	false	false
4	bright	dark	dark	290	450	620	roomDepth	480	false	false
4	bright	dark	dark	290	450	620	roomDepth	450	false	false
4	bright	dark	dark	290	450	620	roomDepth	500	false	false
4	bright	dark	dark	290	450	620	roomDepth	480	false	false
4	bright	dark	dark	290	450	620	roomDepth	460	false	false
4	bright	dark	dark	290	450	620	roomDepth	500	false	false
4	dark	bright	bright	290	450	580	roomDepth	400	false	false
4	dark	bright	bright	290	450	580	roomDepth	380	false	false
4	dark	bright	bright	290	450	580	roomDepth	400	false	false
4	dark	bright	bright	290	450	580	roomDepth	380	false	false
4	dark	bright	bright	290	450	580	roomDepth	480	false	false
4	dark	bright	bright	290	450	580	roomDepth	400	false	false
4	dark	bright	bright	290	450	580	roomDepth	480	false	false
4	dark	bright	bright	290	450	580	roomDepth	480	false	false
4	dark	bright	bright	290	450	580	roomDepth	450	false	false
4	dark	bright	bright	290	450	580	roomDepth	480	false	false
4	dark	bright	bright	290	450	600	roomDepth	500	false	false
4	dark	bright	bright	290	450	600	roomDepth	480	false	false
4	dark	bright	bright	290	450	600	roomDepth	380	false	false
4	dark	bright	bright	290	450	600	roomDepth	480	false	false
4	dark	bright	bright	290	450	600	roomDepth	490	false	false
4	dark	bright	bright	290	450	600	roomDepth	480	false	false
4	dark	bright	bright	290	450	600	roomDepth	460	false	false
4	dark	bright	bright	290	450	600	roomDepth	540	false	false
4	dark	bright	bright	290	450	600	roomDepth	520	false	false
4	dark	bright	bright	290	450	600	roomDepth	450	false	false
4	dark	bright	bright	290	450	620	roomDepth	550	false	false
4	dark	bright	bright	290	450	620	roomDepth	380	false	false
4	dark	bright	bright	290	450	620	roomDepth	420	false	false
4	dark	bright	bright	290	450	620	roomDepth	480	false	false
4	dark	bright	bright	290	450	620	roomDepth	500	false	false
4	dark	bright	bright	290	450	620	roomDepth	520	false	false
4	dark	bright	bright	290	450	620	roomDepth	530	false	false
4	dark	bright	bright	290	450	620	roomDepth	480	false	false
4	dark	bright	bright	290	450	620	roomDepth	460	false	false
4	dark	bright	bright	290	450	620	roomDepth	510	false	false
4	dark	bright	dark	290	450	580	roomDepth	450	false	false
4	dark	bright	dark	290	450	580	roomDepth	400	false	false
4	dark	bright	dark	290	450	580	roomDepth	400	false	false
4	dark	bright	dark	290	450	580	roomDepth	420	false	false
4	dark	bright	dark	290	450	580	roomDepth	450	false	false
4	dark	bright	dark	290	450	580	roomDepth	460	false	false
4	dark	bright	dark	290	450	580	roomDepth	440	false	false
4	dark	bright	dark	290	450	580	roomDepth	490	false	false
4	dark	bright	dark	290	450	580	roomDepth	550	false	false
4	dark	bright	dark	290	450	580	roomDepth	410	false	false
4	dark	bright	dark	290	450	600	roomDepth	420	false	false
4	dark	bright	dark	290	450	600	roomDepth	450	false	false
4	dark	bright	dark	290	450	600	roomDepth	400	false	false
4	dark	bright	dark	290	450	600	roomDepth	430	false	false
4	dark	bright	dark	290	450	600	roomDepth	480	false	false
4	dark	bright	dark	290	450	600	roomDepth	500	false	false
4	dark	bright	dark	290	450	600	roomDepth	480	false	false
4	dark	bright	dark	290	450	600	roomDepth	480	false	false
4	dark	bright	dark	290	450	600	roomDepth	470	false	false
4	dark	bright	dark	290	450	600	roomDepth	480	false	false
4	dark	bright	dark	290	450	620	roomDepth	480	false	false
4	dark	bright	dark	290	450	620	roomDepth	420	false	false
4	dark	bright	dark	290	450	620	roomDepth	420	false	false
4	dark	bright	dark	290	450	620	roomDepth	400	false	false
4	dark	bright	dark	290	450	620	roomDepth	500	false	false
4	dark	bright	dark	290	450	620	roomDepth	500	false	false
4	dark	bright	dark	290	450	620	roomDepth	450	false	false
4	dark	bright	dark	290	450	620	roomDepth	540	false	false
4	dark	bright	dark	290	450	620	roomDepth	520	false	false
4	dark	bright	dark	290	450	620	roomDepth	460	false	false
4	dark	dark	bright	290	450	580	roomDepth	450	false	false
4	dark	dark	bright	290	450	580	roomDepth	480	false	false
4	dark	dark	bright	290	450	580	roomDepth	380	false	false
4	dark	dark	bright	290	450	580	roomDepth	450	false	false
4	dark	dark	bright	290	450	580	roomDepth	420	false	false
4	dark	dark	bright	290	450	580	roomDepth	460	false	false
4	dark	dark	bright	290	450	580	roomDepth	470	false	false
4	dark	dark	bright	290	450	580	roomDepth	490	false	false
4	dark	dark	bright	290	450	580	roomDepth	480	false	false
4	dark	dark	bright	290	450	580	roomDepth	460	false	false
4	dark	dark	bright	290	450	600	roomDepth	500	false	false
4	dark	dark	bright	290	450	600	roomDepth	400	false	false
4	dark	dark	bright	290	450	600	roomDepth	450	false	false
4	dark	dark	bright	290	450	600	roomDepth	420	false	false
4	dark	dark	bright	290	450	600	roomDepth	480	false	false
4	dark	dark	bright	290	450	600	roomDepth	480	false	false
4	dark	dark	bright	290	450	600	roomDepth	500	false	false
4	dark	dark	bright	290	450	600	roomDepth	450	false	false
4	dark	dark	bright	290	450	600	roomDepth	480	false	false
4	dark	dark	bright	290	450	600	roomDepth	470	false	false
4	dark	dark	bright	290	450	620	roomDepth	500	false	false
4	dark	dark	bright	290	450	620	roomDepth	420	false	false
4	dark	dark	bright	290	450	620	roomDepth	450	false	false
4	dark	dark	bright	290	450	620	roomDepth	400	false	false
4	dark	dark	bright	290	450	620	roomDepth	520	false	false
4	dark	dark	bright	290	450	620	roomDepth	500	false	false
4	dark	dark	bright	290	450	620	roomDepth	500	false	false
4	dark	dark	bright	290	450	620	roomDepth	500	false	false
4	dark	dark	bright	290	450	620	roomDepth	480	false	false
4	dark	dark	bright	290	450	620	roomDepth	500	false	false
4	dark	dark	dark	290	450	580	roomDepth	400	false	false
4	dark	dark	dark	290	450	580	roomDepth	400	false	false
4	dark	dark	dark	290	450	580	roomDepth	380	false	false
4	dark	dark	dark	290	450	580	roomDepth	390	false	false
4	dark	dark	dark	290	450	580	roomDepth	480	false	false
4	dark	dark	dark	290	450	580	roomDepth	450	false	false
4	dark	dark	dark	290	450	580	roomDepth	420	false	false
4	dark	dark	dark	290	450	580	roomDepth	470	false	false
4	dark	dark	dark	290	450	580	roomDepth	450	false	false
4	dark	dark	dark	290	450	580	roomDepth	430	false	false
4	dark	dark	dark	290	450	600	roomDepth	450	false	false
4	dark	dark	dark	290	450	600	roomDepth	450	false	false
4	dark	dark	dark	290	450	600	roomDepth	400	false	false
4	dark	dark	dark	290	450	600	roomDepth	420	false	false
4	dark	dark	dark	290	450	600	roomDepth	470	false	false
4	dark	dark	dark	290	450	600	roomDepth	450	false	false
4	dark	dark	dark	290	450	600	roomDepth	460	false	false
4	dark	dark	dark	290	450	600	roomDepth	430	false	false
4	dark	dark	dark	290	450	600	roomDepth	540	false	false
4	dark	dark	dark	290	450	600	roomDepth	480	false	false
4	dark	dark	dark	290	450	620	roomDepth	480	false	false
4	dark	dark	dark	290	450	620	roomDepth	400	false	false
4	dark	dark	dark	290	450	620	roomDepth	420	false	false
4	dark	dark	dark	290	450	620	roomDepth	450	false	false
4	dark	dark	dark	290	450	620	roomDepth	400	false	false
4	dark	dark	dark	290	450	620	roomDepth	450	false	false
4	dark	dark	dark	290	450	620	roomDepth	550	false	false
4	dark	dark	dark	290	450	620	roomDepth	500	false	false
4	dark	dark	dark	290	450	620	roomDepth	550	false	false
4	dark	dark	dark	290	450	620	roomDepth	490	false	false
5	bright	bright	bright	290	450	580	roomDepth	400	false	true
5	bright	bright	bright	290	450	580	roomDepth	330	false	true
5	bright	bright	bright	290	450	580	roomDepth	270	false	false
5	bright	bright	bright	290	450	580	roomDepth	270	false	false
5	bright	bright	bright	290	450	580	roomDepth	270	false	false
5	bright	bright	bright	290	450	580	roomDepth	270	false	false
5	bright	bright	bright	290	450	580	roomDepth	270	false	false
5	bright	bright	bright	290	450	580	roomDepth	260	false	false
5	bright	bright	bright	290	450	580	roomDepth	260	false	false
5	bright	bright	bright	290	450	580	roomDepth	270	false	false
5	bright	bright	bright	290	450	600	roomDepth	380	false	true
5	bright	bright	bright	290	450	600	roomDepth	360	false	true
5	bright	bright	bright	290	450	600	roomDepth	300	false	false
5	bright	bright	bright	290	450	600	roomDepth	280	false	false
5	bright	bright	bright	290	450	600	roomDepth	270	false	false
5	bright	bright	bright	290	450	600	roomDepth	270	false	false
5	bright	bright	bright	290	450	600	roomDepth	280	false	false
5	bright	bright	bright	290	450	600	roomDepth	260	false	false
5	bright	bright	bright	290	450	600	roomDepth	275	false	false
5	bright	bright	bright	290	450	600	roomDepth	280	false	false
5	bright	bright	bright	290	450	620	roomDepth	400	false	true
5	bright	bright	bright	290	450	620	roomDepth	350	false	true
5	bright	bright	bright	290	450	620	roomDepth	280	false	false
5	bright	bright	bright	290	450	620	roomDepth	270	false	false
5	bright	bright	bright	290	450	620	roomDepth	270	false	false
5	bright	bright	bright	290	450	620	roomDepth	290	false	false
5	bright	bright	bright	290	450	620	roomDepth	270	false	false
5	bright	bright	bright	290	450	620	roomDepth	270	false	false
5	bright	bright	bright	290	450	620	roomDepth	280	false	false
5	bright	bright	bright	290	450	620	roomDepth	275	false	false
5	bright	bright	dark	290	450	580	roomDepth	380	false	true
5	bright	bright	dark	290	450	580	roomDepth	360	false	true
5	bright	bright	dark	290	450	580	roomDepth	290	false	false
5	bright	bright	dark	290	450	580	roomDepth	260	false	false
5	bright	bright	dark	290	450	580	roomDepth		true	false
5	bright	bright	dark	290	450	580	roomDepth	270	false	false
5	bright	bright	dark	290	450	580	roomDepth	270	false	false
5	bright	bright	dark	290	450	580	roomDepth	275	false	false
5	bright	bright	dark	290	450	580	roomDepth	275	false	false
5	bright	bright	dark	290	450	580	roomDepth	275	false	false
5	bright	bright	dark	290	450	600	roomDepth	400	false	true
5	bright	bright	dark	290	450	600	roomDepth	340	false	true
5	bright	bright	dark	290	450	600	roomDepth	270	false	false
5	bright	bright	dark	290	450	600	roomDepth	285	false	false
5	bright	bright	dark	290	450	600	roomDepth	280	false	false
5	bright	bright	dark	290	450	600	roomDepth	280	false	false
5	bright	bright	dark	290	450	600	roomDepth	280	false	false
5	bright	bright	dark	290	450	600	roomDepth	270	false	false
5	bright	bright	dark	290	450	600	roomDepth	275	false	false
5	bright	bright	dark	290	450	600	roomDepth	275	false	false
5	bright	bright	dark	290	450	620	roomDepth	390	false	true
5	bright	bright	dark	290	450	620	roomDepth	360	false	true
5	bright	bright	dark	290	450	620	roomDepth	280	false	false
5	bright	bright	dark	290	450	620	roomDepth	280	false	false
5	bright	bright	dark	290	450	620	roomDepth	290	false	false
5	bright	bright	dark	290	450	620	roomDepth	300	false	false
5	bright	bright	dark	290	450	620	roomDepth	280	false	false
5	bright	bright	dark	290	450	620	roomDepth	270	false	false
5	bright	bright	dark	290	450	620	roomDepth	285	false	false
5	bright	bright	dark	290	450	620	roomDepth	295	false	false
5	bright	dark	bright	290	450	580	roomDepth	390	false	true
5	bright	dark	bright	290	450	580	roomDepth	350	false	true
5	bright	dark	bright	290	450	580	roomDepth	300	false	false
5	bright	dark	bright	290	450	580	roomDepth	275	false	false
5	bright	dark	bright	290	450	580	roomDepth	280	false	false
5	bright	dark	bright	290	450	580	roomDepth	280	false	false
5	bright	dark	bright	290	450	580	roomDepth	280	false	false
5	bright	dark	bright	290	450	580	roomDepth	265	false	false
5	bright	dark	bright	290	450	580	roomDepth	280	false	false
5	bright	dark	bright	290	450	580	roomDepth	270	false	false
5	bright	dark	bright	290	450	600	roomDepth	380	false	true
5	bright	dark	bright	290	450	600	roomDepth	360	false	true
5	bright	dark	bright	290	450	600	roomDepth	290	false	false
5	bright	dark	bright	290	450	600	roomDepth	280	false	false
5	bright	dark	bright	290	450	600	roomDepth	280	false	false
5	bright	dark	bright	290	450	600	roomDepth	280	false	false
5	bright	dark	bright	290	450	600	roomDepth	270	false	false
5	bright	dark	bright	290	450	600	roomDepth	280	false	false
5	bright	dark	bright	290	450	600	roomDepth	270	false	false
5	bright	dark	bright	290	450	600	roomDepth	275	false	false
5	bright	dark	bright	290	450	620	roomDepth	400	false	true
5	bright	dark	bright	290	450	620	roomDepth	360	false	true
5	bright	dark	bright	290	450	620	roomDepth	300	false	false
5	bright	dark	bright	290	450	620	roomDepth	280	false	false
5	bright	dark	bright	290	450	620	roomDepth	280	false	false
5	bright	dark	bright	290	450	620	roomDepth	290	false	false
5	bright	dark	bright	290	450	620	roomDepth	280	false	false
5	bright	dark	bright	290	450	620	roomDepth	280	false	false
5	bright	dark	bright	290	450	620	roomDepth	275	false	false
5	bright	dark	bright	290	450	620	roomDepth	270	false	false
5	bright	dark	dark	290	450	580	roomDepth	390	false	true
5	bright	dark	dark	290	450	580	roomDepth	340	false	true
5	bright	dark	dark	290	450	580	roomDepth	290	false	false
5	bright	dark	dark	290	450	580	roomDepth	265	false	false
5	bright	dark	dark	290	450	580	roomDepth	280	false	false
5	bright	dark	dark	290	450	580	roomDepth	290	false	false
5	bright	dark	dark	290	450	580	roomDepth	270	false	false
5	bright	dark	dark	290	450	580	roomDepth	270	false	false
5	bright	dark	dark	290	450	580	roomDepth	280	false	false
5	bright	dark	dark	290	450	580	roomDepth	275	false	false
5	bright	dark	dark	290	450	600	roomDepth	410	false	true
5	bright	dark	dark	290	450	600	roomDepth	360	false	true
5	bright	dark	dark	290	450	600	roomDepth	280	false	false
5	bright	dark	dark	290	450	600	roomDepth	265	false	false
5	bright	dark	dark	290	450	600	roomDepth	280	false	false
5	bright	dark	dark	290	450	600	roomDepth	300	false	false
5	bright	dark	dark	290	450	600	roomDepth	280	false	false
5	bright	dark	dark	290	450	600	roomDepth	270	false	false
5	bright	dark	dark	290	450	600	roomDepth	280	false	false
5	bright	dark	dark	290	450	600	roomDepth	280	false	false
5	bright	dark	dark	290	450	620	roomDepth	420	false	true
5	bright	dark	dark	290	450	620	roomDepth	370	false	false
5	bright	dark	dark	290	450	620	roomDepth	320	false	false
5	bright	dark	dark	290	450	620	roomDepth	290	false	false
5	bright	dark	dark	290	450	620	roomDepth	280	false	false
5	bright	dark	dark	290	450	620	roomDepth	280	false	false
5	bright	dark	dark	290	450	620	roomDepth	290	false	false
5	bright	dark	dark	290	450	620	roomDepth	280	false	false
5	bright	dark	dark	290	450	620	roomDepth	290	false	false
5	bright	dark	dark	290	450	620	roomDepth	290	false	false
5	dark	bright	bright	290	450	580	roomDepth	400	false	true
5	dark	bright	bright	290	450	580	roomDepth	350	false	true
5	dark	bright	bright	290	450	580	roomDepth	280	false	false
5	dark	bright	bright	290	450	580	roomDepth	275	false	false
5	dark	bright	bright	290	450	580	roomDepth	280	false	false
5	dark	bright	bright	290	450	580	roomDepth	290	false	false
5	dark	bright	bright	290	450	580	roomDepth	270	false	false
5	dark	bright	bright	290	450	580	roomDepth	265	false	false
5	dark	bright	bright	290	450	580	roomDepth	270	false	false
5	dark	bright	bright	290	450	580	roomDepth	280	false	false
5	dark	bright	bright	290	450	600	roomDepth	390	false	true
5	dark	bright	bright	290	450	600	roomDepth	370	false	true
5	dark	bright	bright	290	450	600	roomDepth	290	false	false
5	dark	bright	bright	290	450	600	roomDepth	280	false	false
5	dark	bright	bright	290	450	600	roomDepth	270	false	false
5	dark	bright	bright	290	450	600	roomDepth	279	false	false
5	dark	bright	bright	290	450	600	roomDepth	270	false	false
5	dark	bright	bright	290	450	600	roomDepth	280	false	false
5	dark	bright	bright	290	450	600	roomDepth	280	false	false
5	dark	bright	bright	290	450	600	roomDepth	275	false	false
5	dark	bright	bright	290	450	620	roomDepth	400	false	true
5	dark	bright	bright	290	450	620	roomDepth	370	false	true
5	dark	bright	bright	290	450	620	roomDepth	290	false	false
5	dark	bright	bright	290	450	620	roomDepth	275	false	false
5	dark	bright	bright	290	450	620	roomDepth		true	false
5	dark	bright	bright	290	450	620	roomDepth	280	false	false
5	dark	bright	bright	290	450	620	roomDepth	290	false	false
5	dark	bright	bright	290	450	620	roomDepth	280	false	false
5	dark	bright	bright	290	450	620	roomDepth	285	false	false
5	dark	bright	bright	290	450	620	roomDepth	270	false	false
5	dark	bright	dark	290	450	580	roomDepth	380	false	true
5	dark	bright	dark	290	450	580	roomDepth	370	false	true
5	dark	bright	dark	290	450	580	roomDepth	270	false	false
5	dark	bright	dark	290	450	580	roomDepth	270	false	false
5	dark	bright	dark	290	450	580	roomDepth	280	false	false
5	dark	bright	dark	290	450	580	roomDepth	270	false	false
5	dark	bright	dark	290	450	580	roomDepth	270	false	false
5	dark	bright	dark	290	450	580	roomDepth	270	false	false
5	dark	bright	dark	290	450	580	roomDepth	270	false	false
5	dark	bright	dark	290	450	580	roomDepth	265	false	false
5	dark	bright	dark	290	450	600	roomDepth	390	false	true
5	dark	bright	dark	290	450	600	roomDepth	360	false	true
5	dark	bright	dark	290	450	600	roomDepth	290	false	false
5	dark	bright	dark	290	450	600	roomDepth	275	false	false
5	dark	bright	dark	290	450	600	roomDepth	270	false	false
5	dark	bright	dark	290	450	600	roomDepth	280	false	false
5	dark	bright	dark	290	450	600	roomDepth	280	false	false
5	dark	bright	dark	290	450	600	roomDepth	270	false	false
5	dark	bright	dark	290	450	600	roomDepth	280	false	false
5	dark	bright	dark	290	450	600	roomDepth	270	false	false
5	dark	bright	dark	290	450	620	roomDepth	410	false	true
5	dark	bright	dark	290	450	620	roomDepth	370	false	true
5	dark	bright	dark	290	450	620	roomDepth	280	false	false
5	dark	bright	dark	290	450	620	roomDepth	275	false	false
5	dark	bright	dark	290	450	620	roomDepth	290	false	false
5	dark	bright	dark	290	450	620	roomDepth	270	false	false
5	dark	bright	dark	290	450	620	roomDepth	270	false	false
5	dark	bright	dark	290	450	620	roomDepth	280	false	false
5	dark	bright	dark	290	450	620	roomDepth	275	false	false
5	dark	bright	dark	290	450	620	roomDepth	285	false	false
5	dark	dark	bright	290	450	580	roomDepth	380	false	true
5	dark	dark	bright	290	450	580	roomDepth	360	false	true
5	dark	dark	bright	290	450	580	roomDepth	290	false	false
5	dark	dark	bright	290	450	580	roomDepth	270	false	false
5	dark	dark	bright	290	450	580	roomDepth	280	false	false
5	dark	dark	bright	290	450	580	roomDepth	280	false	false
5	dark	dark	bright	290	450	580	roomDepth	280	false	false
5	dark	dark	bright	290	450	580	roomDepth	270	false	false
5	dark	dark	bright	290	450	580	roomDepth	285	false	false
5	dark	dark	bright	290	450	580	roomDepth	265	false	false
5	dark	dark	bright	290	450	600	roomDepth	400	false	false
5	dark	dark	bright	290	450	600	roomDepth	350	false	false
5	dark	dark	bright	290	450	600	roomDepth	310	false	false
5	dark	dark	bright	290	450	600	roomDepth	260	false	false
5	dark	dark	bright	290	450	600	roomDepth	370	false	false
5	dark	dark	bright	290	450	600	roomDepth	300	false	false
5	dark	dark	bright	290	450	600	roomDepth	280	false	false
5	dark	dark	bright	290	450	600	roomDepth	275	false	false
5	dark	dark	bright	290	450	600	roomDepth	275	false	false
5	dark	dark	bright	290	450	600	roomDepth	275	false	false
5	dark	dark	bright	290	450	620	roomDepth	440	false	true
5	dark	dark	bright	290	450	620	roomDepth	360	false	true
5	dark	dark	bright	290	450	620	roomDepth	300	false	false
5	dark	dark	bright	290	450	620	roomDepth	280	false	false
5	dark	dark	bright	290	450	620	roomDepth	280	false	false
5	dark	dark	bright	290	450	620	roomDepth	300	false	false
5	dark	dark	bright	290	450	620	roomDepth	280	false	false
5	dark	dark	bright	290	450	620	roomDepth	270	false	false
5	dark	dark	bright	290	450	620	roomDepth	285	false	false
5	dark	dark	bright	290	450	620	roomDepth	270	false	false
5	dark	dark	dark	290	450	580	roomDepth	380	false	true
5	dark	dark	dark	290	450	580	roomDepth	350	false	true
5	dark	dark	dark	290	450	580	roomDepth	290	false	false
5	dark	dark	dark	290	450	580	roomDepth	275	false	false
5	dark	dark	dark	290	450	580	roomDepth	280	false	false
5	dark	dark	dark	290	450	580	roomDepth	280	false	false
5	dark	dark	dark	290	450	580	roomDepth	260	false	false
5	dark	dark	dark	290	450	580	roomDepth	265	false	false
5	dark	dark	dark	290	450	580	roomDepth	265	false	false
5	dark	dark	dark	290	450	580	roomDepth	270	false	false
5	dark	dark	dark	290	450	600	roomDepth	390	false	true
5	dark	dark	dark	290	450	600	roomDepth	360	false	true
5	dark	dark	dark	290	450	600	roomDepth	280	false	false
5	dark	dark	dark	290	450	600	roomDepth	265	false	true
5	dark	dark	dark	290	450	600	roomDepth		true	false
5	dark	dark	dark	290	450	600	roomDepth	280	false	false
5	dark	dark	dark	290	450	600	roomDepth	280	false	false
5	dark	dark	dark	290	450	600	roomDepth	280	false	false
5	dark	dark	dark	290	450	600	roomDepth	280	false	false
5	dark	dark	dark	290	450	600	roomDepth	275	false	false
5	dark	dark	dark	290	450	620	roomDepth	390	false	true
5	dark	dark	dark	290	450	620	roomDepth	315	false	false
5	dark	dark	dark	290	450	620	roomDepth	290	false	false
5	dark	dark	dark	290	450	620	roomDepth	280	false	false
5	dark	dark	dark	290	450	620	roomDepth	280	false	false
5	dark	dark	dark	290	450	620	roomDepth	300	false	false
5	dark	dark	dark	290	450	620	roomDepth	280	false	false
5	dark	dark	dark	290	450	620	roomDepth	270	false	false
5	dark	dark	dark	290	450	620	roomDepth	280	false	false
5	dark	dark	dark	290	450	620	roomDepth	275	false	false
6	bright	bright	bright	290	450	580	roomDepth	350	false	false
6	bright	bright	bright	290	450	580	roomDepth	380	false	false
6	bright	bright	bright	290	450	580	roomDepth	340	false	false
6	bright	bright	bright	290	450	580	roomDepth	350	false	false
6	bright	bright	bright	290	450	580	roomDepth	350	false	false
6	bright	bright	bright	290	450	580	roomDepth	380	false	false
6	bright	bright	bright	290	450	580	roomDepth	380	false	false
6	bright	bright	bright	290	450	580	roomDepth	400	false	false
6	bright	bright	bright	290	450	580	roomDepth	380	false	false
6	bright	bright	bright	290	450	580	roomDepth	400	false	false
6	bright	bright	bright	290	450	600	roomDepth	400	false	false
6	bright	bright	bright	290	450	600	roomDepth	370	false	false
6	bright	bright	bright	290	450	600	roomDepth	400	false	false
6	bright	bright	bright	290	450	600	roomDepth	350	false	false
6	bright	bright	bright	290	450	600	roomDepth	330	false	false
6	bright	bright	bright	290	450	600	roomDepth	400	false	false
6	bright	bright	bright	290	450	600	roomDepth	380	false	false
6	bright	bright	bright	290	450	600	roomDepth	430	false	false
6	bright	bright	bright	290	450	600	roomDepth	420	false	false
6	bright	bright	bright	290	450	600	roomDepth	400	false	false
6	bright	bright	bright	290	450	620	roomDepth	350	false	false
6	bright	bright	bright	290	450	620	roomDepth	400	false	false
6	bright	bright	bright	290	450	620	roomDepth	350	false	false
6	bright	bright	bright	290	450	620	roomDepth	350	false	false
6	bright	bright	bright	290	450	620	roomDepth	380	false	false
6	bright	bright	bright	290	450	620	roomDepth	400	false	false
6	bright	bright	bright	290	450	620	roomDepth	380	false	false
6	bright	bright	bright	290	450	620	roomDepth	430	false	false
6	bright	bright	bright	290	450	620	roomDepth	420	false	false
6	bright	bright	bright	290	450	620	roomDepth	450	false	false
6	bright	bright	dark	290	450	580	roomDepth	400	false	false
6	bright	bright	dark	290	450	580	roomDepth	350	false	false
6	bright	bright	dark	290	450	580	roomDepth	300	false	false
6	bright	bright	dark	290	450	580	roomDepth	350	false	false
6	bright	bright	dark	290	450	580	roomDepth	350	false	false
6	bright	bright	dark	290	450	580	roomDepth	350	false	false
6	bright	bright	dark	290	450	580	roomDepth	370	false	false
6	bright	bright	dark	290	450	580	roomDepth	400	false	false
6	bright	bright	dark	290	450	580	roomDepth	380	false	false
6	bright	bright	dark	290	450	580	roomDepth	400	false	false
6	bright	bright	dark	290	450	600	roomDepth	350	false	false
6	bright	bright	dark	290	450	600	roomDepth	350	false	false
6	bright	bright	dark	290	450	600	roomDepth	350	false	false
6	bright	bright	dark	290	450	600	roomDepth	350	false	false
6	bright	bright	dark	290	450	600	roomDepth	380	false	false
6	bright	bright	dark	290	450	600	roomDepth	400	false	false
6	bright	bright	dark	290	450	600	roomDepth	400	false	false
6	bright	bright	dark	290	450	600	roomDepth	350	false	false
6	bright	bright	dark	290	450	600	roomDepth	400	false	false
6	bright	bright	dark	290	450	600	roomDepth	430	false	false
6	bright	bright	dark	290	450	620	roomDepth	450	false	false
6	bright	bright	dark	290	450	620	roomDepth	400	false	false
6	bright	bright	dark	290	450	620	roomDepth	380	false	false
6	bright	bright	dark	290	450	620	roomDepth	400	false	false
6	bright	bright	dark	290	450	620	roomDepth	400	false	false
6	bright	bright	dark	290	450	620	roomDepth	400	false	false
6	bright	bright	dark	290	450	620	roomDepth	430	false	false
6	bright	bright	dark	290	450	620	roomDepth	400	false	false
6	bright	bright	dark	290	450	620	roomDepth	430	false	false
6	bright	bright	dark	290	450	620	roomDepth	430	false	false
6	bright	dark	bright	290	450	580	roomDepth	350	false	false
6	bright	dark	bright	290	450	580	roomDepth	350	false	false
6	bright	dark	bright	290	450	580	roomDepth	350	false	false
6	bright	dark	bright	290	450	580	roomDepth	330	false	false
6	bright	dark	bright	290	450	580	roomDepth	330	false	false
6	bright	dark	bright	290	450	580	roomDepth	350	false	false
6	bright	dark	bright	290	450	580	roomDepth	370	false	false
6	bright	dark	bright	290	450	580	roomDepth	350	false	false
6	bright	dark	bright	290	450	580	roomDepth	400	false	false
6	bright	dark	bright	290	450	580	roomDepth	400	false	false
6	bright	dark	bright	290	450	600	roomDepth	300	false	false
6	bright	dark	bright	290	450	600	roomDepth	350	false	false
6	bright	dark	bright	290	450	600	roomDepth	400	false	false
6	bright	dark	bright	290	450	600	roomDepth	350	false	false
6	bright	dark	bright	290	450	600	roomDepth	350	false	false
6	bright	dark	bright	290	450	600	roomDepth	400	false	false
6	bright	dark	bright	290	450	600	roomDepth	380	false	false
6	bright	dark	bright	290	450	600	roomDepth	450	false	false
6	bright	dark	bright	290	450	600	roomDepth	400	false	false
6	bright	dark	bright	290	450	600	roomDepth	430	false	false
6	bright	dark	bright	290	450	620	roomDepth	400	false	false
6	bright	dark	bright	290	450	620	roomDepth	350	false	false
6	bright	dark	bright	290	450	620	roomDepth	430	false	false
6	bright	dark	bright	290	450	620	roomDepth	380	false	false
6	bright	dark	bright	290	450	620	roomDepth	350	false	false
6	bright	dark	bright	290	450	620	roomDepth	430	false	false
6	bright	dark	bright	290	450	620	roomDepth	400	false	false
6	bright	dark	bright	290	450	620	roomDepth	450	false	false
6	bright	dark	bright	290	450	620	roomDepth	400	false	false
6	bright	dark	bright	290	450	620	roomDepth	450	false	false
6	bright	dark	dark	290	450	580	roomDepth	400	false	false
6	bright	dark	dark	290	450	580	roomDepth	350	false	false
6	bright	dark	dark	290	450	580	roomDepth	340	false	false
6	bright	dark	dark	290	450	580	roomDepth	350	false	false
6	bright	dark	dark	290	450	580	roomDepth	330	false	false
6	bright	dark	dark	290	450	580	roomDepth	350	false	false
6	bright	dark	dark	290	450	580	roomDepth	350	false	false
6	bright	dark	dark	290	450	580	roomDepth	400	false	false
6	bright	dark	dark	290	450	580	roomDepth	400	false	false
6	bright	dark	dark	290	450	580	roomDepth	400	false	false
6	bright	dark	dark	290	450	600	roomDepth	380	false	false
6	bright	dark	dark	290	450	600	roomDepth	370	false	false
6	bright	dark	dark	290	450	600	roomDepth	380	false	false
6	bright	dark	dark	290	450	600	roomDepth	380	false	false
6	bright	dark	dark	290	450	600	roomDepth	350	false	false
6	bright	dark	dark	290	450	600	roomDepth	400	false	false
6	bright	dark	dark	290	450	600	roomDepth	380	false	false
6	bright	dark	dark	290	450	600	roomDepth	430	false	false
6	bright	dark	dark	290	450	600	roomDepth	420	false	false
6	bright	dark	dark	290	450	600	roomDepth	430	false	false
6	bright	dark	dark	290	450	620	roomDepth	400	false	false
6	bright	dark	dark	290	450	620	roomDepth	400	false	false
6	bright	dark	dark	290	450	620	roomDepth	420	false	false
6	bright	dark	dark	290	450	620	roomDepth	380	false	false
6	bright	dark	dark	290	450	620	roomDepth	380	false	false
6	bright	dark	dark	290	450	620	roomDepth	450	false	false
6	bright	dark	dark	290	450	620	roomDepth	400	false	false
6	bright	dark	dark	290	450	620	roomDepth	420	false	false
6	bright	dark	dark	290	450	620	roomDepth	400	false	false
6	bright	dark	dark	290	450	620	roomDepth	430	false	false
6	dark	bright	bright	290	450	580	roomDepth	300	false	false
6	dark	bright	bright	290	450	580	roomDepth	350	false	false
6	dark	bright	bright	290	450	580	roomDepth	300	false	false
6	dark	bright	bright	290	450	580	roomDepth	330	false	false
6	dark	bright	bright	290	450	580	roomDepth	340	false	false
6	dark	bright	bright	290	450	580	roomDepth	350	false	false
6	dark	bright	bright	290	450	580	roomDepth	380	false	false
6	dark	bright	bright	290	450	580	roomDepth	400	false	false
6	dark	bright	bright	290	450	580	roomDepth	370	false	false
6	dark	bright	bright	290	450	580	roomDepth	400	false	false
6	dark	bright	bright	290	450	600	roomDepth	400	false	false
6	dark	bright	bright	290	450	600	roomDepth	350	false	false
6	dark	bright	bright	290	450	600	roomDepth	400	false	false
6	dark	bright	bright	290	450	600	roomDepth	370	false	false
6	dark	bright	bright	290	450	600	roomDepth	350	false	false
6	dark	bright	bright	290	450	600	roomDepth	350	false	false
6	dark	bright	bright	290	450	600	roomDepth	400	false	false
6	dark	bright	bright	290	450	600	roomDepth	400	false	false
6	dark	bright	bright	290	450	600	roomDepth	420	false	false
6	dark	bright	bright	290	450	600	roomDepth	420	false	false
6	dark	bright	bright	290	450	620	roomDepth	350	false	false
6	dark	bright	bright	290	450	620	roomDepth	400	false	false
6	dark	bright	bright	290	450	620	roomDepth	380	false	false
6	dark	bright	bright	290	450	620	roomDepth	400	false	false
6	dark	bright	bright	290	450	620	roomDepth	350	false	false
6	dark	bright	bright	290	450	620	roomDepth	400	false	false
6	dark	bright	bright	290	450	620	roomDepth	450	false	false
6	dark	bright	bright	290	450	620	roomDepth	380	false	false
6	dark	bright	bright	290	450	620	roomDepth	440	false	false
6	dark	bright	bright	290	450	620	roomDepth	430	false	false
6	dark	bright	dark	290	450	580	roomDepth	300	false	false
6	dark	bright	dark	290	450	580	roomDepth	350	false	false
6	dark	bright	dark	290	450	580	roomDepth	350	false	false
6	dark	bright	dark	290	450	580	roomDepth	350	false	false
6	dark	bright	dark	290	450	580	roomDepth	300	false	false
6	dark	bright	dark	290	450	580	roomDepth	350	false	false
6	dark	bright	dark	290	450	580	roomDepth	360	false	false
6	dark	bright	dark	290	450	580	roomDepth	400	false	false
6	dark	bright	dark	290	450	580	roomDepth	380	false	false
6	dark	bright	dark	290	450	580	roomDepth	400	false	false
6	dark	bright	dark	290	450	600	roomDepth	400	false	false
6	dark	bright	dark	290	450	600	roomDepth	330	false	false
6	dark	bright	dark	290	450	600	roomDepth	350	false	false
6	dark	bright	dark	290	450	600	roomDepth	380	false	false
6	dark	bright	dark	290	450	600	roomDepth	380	false	false
6	dark	bright	dark	290	450	600	roomDepth	350	false	false
6	dark	bright	dark	290	450	600	roomDepth	400	false	false
6	dark	bright	dark	290	450	600	roomDepth	400	false	false
6	dark	bright	dark	290	450	600	roomDepth	390	false	false
6	dark	bright	dark	290	450	600	roomDepth	400	false	false
6	dark	bright	dark	290	450	620	roomDepth	400	false	false
6	dark	bright	dark	290	450	620	roomDepth	370	false	false
6	dark	bright	dark	290	450	620	roomDepth	380	false	false
6	dark	bright	dark	290	450	620	roomDepth	380	false	false
6	dark	bright	dark	290	450	620	roomDepth	380	false	false
6	dark	bright	dark	290	450	620	roomDepth	400	false	false
6	dark	bright	dark	290	450	620	roomDepth	450	false	false
6	dark	bright	dark	290	450	620	roomDepth	430	false	false
6	dark	bright	dark	290	450	620	roomDepth	400	false	false
6	dark	bright	dark	290	450	620	roomDepth	420	false	false
6	dark	dark	bright	290	450	580	roomDepth	300	false	false
6	dark	dark	bright	290	450	580	roomDepth	350	false	false
6	dark	dark	bright	290	450	580	roomDepth	380	false	false
6	dark	dark	bright	290	450	580	roomDepth	350	false	false
6	dark	dark	bright	290	450	580	roomDepth	380	false	false
6	dark	dark	bright	290	450	580	roomDepth	400	false	false
6	dark	dark	bright	290	450	580	roomDepth	350	false	false
6	dark	dark	bright	290	450	580	roomDepth	400	false	false
6	dark	dark	bright	290	450	580	roomDepth	400	false	false
6	dark	dark	bright	290	450	580	roomDepth	400	false	false
6	dark	dark	bright	290	450	600	roomDepth	400	false	false
6	dark	dark	bright	290	450	600	roomDepth	400	false	false
6	dark	dark	bright	290	450	600	roomDepth	350	false	false
6	dark	dark	bright	290	450	600	roomDepth	380	false	false
6	dark	dark	bright	290	450	600	roomDepth	330	false	false
6	dark	dark	bright	290	450	600	roomDepth	400	false	false
6	dark	dark	bright	290	450	600	roomDepth	430	false	false
6	dark	dark	bright	290	450	600	roomDepth	400	false	false
6	dark	dark	bright	290	450	600	roomDepth	420	false	false
6	dark	dark	bright	290	450	600	roomDepth	420	false	false
6	dark	dark	bright	290	450	620	roomDepth	400	false	false
6	dark	dark	bright	290	450	620	roomDepth	400	false	false
6	dark	dark	bright	290	450	620	roomDepth	400	false	false
6	dark	dark	bright	290	450	620	roomDepth	380	false	false
6	dark	dark	bright	290	450	620	roomDepth	400	false	false
6	dark	dark	bright	290	450	620	roomDepth	430	false	false
6	dark	dark	bright	290	450	620	roomDepth	350	false	false
6	dark	dark	bright	290	450	620	roomDepth	430	false	false
6	dark	dark	bright	290	450	620	roomDepth	400	false	false
6	dark	dark	bright	290	450	620	roomDepth	430	false	false
6	dark	dark	dark	290	450	580	roomDepth	350	false	false
6	dark	dark	dark	290	450	580	roomDepth	370	false	false
6	dark	dark	dark	290	450	580	roomDepth	400	false	false
6	dark	dark	dark	290	450	580	roomDepth	300	false	false
6	dark	dark	dark	290	450	580	roomDepth	330	false	false
6	dark	dark	dark	290	450	580	roomDepth	350	false	false
6	dark	dark	dark	290	450	580	roomDepth	300	false	false
6	dark	dark	dark	290	450	580	roomDepth	380	false	false
6	dark	dark	dark	290	450	580	roomDepth	380	false	false
6	dark	dark	dark	290	450	580	roomDepth	400	false	false
6	dark	dark	dark	290	450	600	roomDepth	400	false	false
6	dark	dark	dark	290	450	600	roomDepth	400	false	false
6	dark	dark	dark	290	450	600	roomDepth	350	false	false
6	dark	dark	dark	290	450	600	roomDepth	400	false	false
6	dark	dark	dark	290	450	600	roomDepth	350	false	false
6	dark	dark	dark	290	450	600	roomDepth	400	false	false
6	dark	dark	dark	290	450	600	roomDepth	380	false	false
6	dark	dark	dark	290	450	600	roomDepth	430	false	false
6	dark	dark	dark	290	450	600	roomDepth	400	false	false
6	dark	dark	dark	290	450	600	roomDepth	400	false	false
6	dark	dark	dark	290	450	620	roomDepth	450	false	false
6	dark	dark	dark	290	450	620	roomDepth	400	false	false
6	dark	dark	dark	290	450	620	roomDepth	400	false	false
6	dark	dark	dark	290	450	620	roomDepth	400	false	false
6	dark	dark	dark	290	450	620	roomDepth	330	false	false
6	dark	dark	dark	290	450	620	roomDepth	400	false	false
6	dark	dark	dark	290	450	620	roomDepth	350	false	false
6	dark	dark	dark	290	450	620	roomDepth	400	false	false
6	dark	dark	dark	290	450	620	roomDepth	400	false	false
6	dark	dark	dark	290	450	620	roomDepth	420	false	false
7	bright	bright	bright	290	450	580	roomDepth	300	false	false
7	bright	bright	bright	290	450	580	roomDepth	280	false	false
7	bright	bright	bright	290	450	580	roomDepth	270	false	false
7	bright	bright	bright	290	450	580	roomDepth	270	false	false
7	bright	bright	bright	290	450	580	roomDepth	260	false	false
7	bright	bright	bright	290	450	580	roomDepth	250	false	false
7	bright	bright	bright	290	450	580	roomDepth	240	false	false
7	bright	bright	bright	290	450	580	roomDepth	260	false	false
7	bright	bright	bright	290	450	580	roomDepth	240	false	false
7	bright	bright	bright	290	450	580	roomDepth	240	false	false
7	bright	bright	bright	290	450	600	roomDepth	300	false	false
7	bright	bright	bright	290	450	600	roomDepth	300	false	false
7	bright	bright	bright	290	450	600	roomDepth	270	false	false
7	bright	bright	bright	290	450	600	roomDepth	300	false	false
7	bright	bright	bright	290	450	600	roomDepth	300	false	false
7	bright	bright	bright	290	450	600	roomDepth	250	false	false
7	bright	bright	bright	290	450	600	roomDepth	260	false	false
7	bright	bright	bright	290	450	600	roomDepth	240	false	false
7	bright	bright	bright	290	450	600	roomDepth	250	false	false
7	bright	bright	bright	290	450	600	roomDepth	260	false	false
7	bright	bright	bright	290	450	620	roomDepth	300	false	false
7	bright	bright	bright	290	450	620	roomDepth	260	false	false
7	bright	bright	bright	290	450	620	roomDepth	300	false	false
7	bright	bright	bright	290	450	620	roomDepth	300	false	false
7	bright	bright	bright	290	450	620	roomDepth	300	false	false
7	bright	bright	bright	290	450	620	roomDepth	240	false	false
7	bright	bright	bright	290	450	620	roomDepth	250	false	false
7	bright	bright	bright	290	450	620	roomDepth	260	false	false
7	bright	bright	bright	290	450	620	roomDepth	240	false	false
7	bright	bright	bright	290	450	620	roomDepth	270	false	false
7	bright	bright	dark	290	450	580	roomDepth	250	false	false
7	bright	bright	dark	290	450	580	roomDepth	300	false	false
7	bright	bright	dark	290	450	580	roomDepth	300	false	false
7	bright	bright	dark	290	450	580	roomDepth	270	false	false
7	bright	bright	dark	290	450	580	roomDepth	250	false	false
7	bright	bright	dark	290	450	580	roomDepth	270	false	false
7	bright	bright	dark	290	450	580	roomDepth	260	false	false
7	bright	bright	dark	290	450	580	roomDepth	250	false	false
7	bright	bright	dark	290	450	580	roomDepth	240	false	false
7	bright	bright	dark	290	450	580	roomDepth	240	false	false
7	bright	bright	dark	290	450	600	roomDepth	270	false	false
7	bright	bright	dark	290	450	600	roomDepth	300	false	false
7	bright	bright	dark	290	450	600	roomDepth	260	false	false
7	bright	bright	dark	290	450	600	roomDepth	270	false	false
7	bright	bright	dark	290	450	600	roomDepth	270	false	false
7	bright	bright	dark	290	450	600	roomDepth	280	false	false
7	bright	bright	dark	290	450	600	roomDepth	240	false	false
7	bright	bright	dark	290	450	600	roomDepth	260	false	false
7	bright	bright	dark	290	450	600	roomDepth	240	false	false
7	bright	bright	dark	290	450	600	roomDepth	230	false	false
7	bright	bright	dark	290	450	620	roomDepth	250	false	false
7	bright	bright	dark	290	450	620	roomDepth	270	false	false
7	bright	bright	dark	290	450	620	roomDepth	250	false	false
7	bright	bright	dark	290	450	620	roomDepth	270	false	false
7	bright	bright	dark	290	450	620	roomDepth	260	false	false
7	bright	bright	dark	290	450	620	roomDepth	290	false	false
7	bright	bright	dark	290	450	620	roomDepth	240	false	false
7	bright	bright	dark	290	450	620	roomDepth	240	false	false
7	bright	bright	dark	290	450	620	roomDepth	250	false	false
7	bright	bright	dark	290	450	620	roomDepth	240	false	false
7	bright	dark	bright	290	450	580	roomDepth	260	false	false
7	bright	dark	bright	290	450	580	roomDepth	260	false	false
7	bright	dark	bright	290	450	580	roomDepth	260	false	false
7	bright	dark	bright	290	450	580	roomDepth	300	false	false
7	bright	dark	bright	290	450	580	roomDepth	270	false	false
7	bright	dark	bright	290	450	580	roomDepth	280	false	false
7	bright	dark	bright	290	450	580	roomDepth	250	false	false
7	bright	dark	bright	290	450	580	roomDepth	240	false	false
7	bright	dark	bright	290	450	580	roomDepth	240	false	false
7	bright	dark	bright	290	450	580	roomDepth	250	false	false
7	bright	dark	bright	290	450	600	roomDepth	300	false	false
7	bright	dark	bright	290	450	600	roomDepth	280	false	false
7	bright	dark	bright	290	450	600	roomDepth	270	false	false
7	bright	dark	bright	290	450	600	roomDepth	270	false	false
7	bright	dark	bright	290	450	600	roomDepth	270	false	false
7	bright	dark	bright	290	450	600	roomDepth	230	false	false
7	bright	dark	bright	290	450	600	roomDepth	270	false	false
7	bright	dark	bright	290	450	600	roomDepth	270	false	false
7	bright	dark	bright	290	450	600	roomDepth	240	false	false
7	bright	dark	bright	290	450	600	roomDepth	250	false	false
7	bright	dark	bright	290	450	620	roomDepth	300	false	false
7	bright	dark	bright	290	450	620	roomDepth	290	false	false
7	bright	dark	bright	290	450	620	roomDepth	300	false	false
7	bright	dark	bright	290	450	620	roomDepth	300	false	false
7	bright	dark	bright	290	450	620	roomDepth	300	false	false
7	bright	dark	bright	290	450	620	roomDepth	240	false	false
7	bright	dark	bright	290	450	620	roomDepth	250	false	false
7	bright	dark	bright	290	450	620	roomDepth	250	false	false
7	bright	dark	bright	290	450	620	roomDepth	260	false	false
7	bright	dark	bright	290	450	620	roomDepth	250	false	false
7	bright	dark	dark	290	450	580	roomDepth	280	false	false
7	bright	dark	dark	290	450	580	roomDepth	270	false	false
7	bright	dark	dark	290	450	580	roomDepth	270	false	false
7	bright	dark	dark	290	450	580	roomDepth	300	false	false
7	bright	dark	dark	290	450	580	roomDepth	270	false	false
7	bright	dark	dark	290	450	580	roomDepth	250	false	false
7	bright	dark	dark	290	450	580	roomDepth	240	false	false
7	bright	dark	dark	290	450	580	roomDepth	250	false	false
7	bright	dark	dark	290	450	580	roomDepth	230	false	false
7	bright	dark	dark	290	450	580	roomDepth	250	false	false
7	bright	dark	dark	290	450	600	roomDepth	300	false	false
7	bright	dark	dark	290	450	600	roomDepth	300	false	false
7	bright	dark	dark	290	450	600	roomDepth	260	false	false
7	bright	dark	dark	290	450	600	roomDepth	280	false	false
7	bright	dark	dark	290	450	600	roomDepth	270	false	false
7	bright	dark	dark	290	450	600	roomDepth	260	false	false
7	bright	dark	dark	290	450	600	roomDepth	250	false	false
7	bright	dark	dark	290	450	600	roomDepth	240	false	false
7	bright	dark	dark	290	450	600	roomDepth	240	false	false
7	bright	dark	dark	290	450	600	roomDepth	240	false	false
7	bright	dark	dark	290	450	620	roomDepth	290	false	false
7	bright	dark	dark	290	450	620	roomDepth	300	false	false
7	bright	dark	dark	290	450	620	roomDepth	280	false	false
7	bright	dark	dark	290	450	620	roomDepth	300	false	false
7	bright	dark	dark	290	450	620	roomDepth	260	false	false
7	bright	dark	dark	290	450	620	roomDepth	260	false	false
7	bright	dark	dark	290	450	620	roomDepth	250	false	false
7	bright	dark	dark	290	450	620	roomDepth	250	false	false
7	bright	dark	dark	290	450	620	roomDepth	230	false	false
7	bright	dark	dark	290	450	620	roomDepth	230	false	false
7	dark	bright	bright	290	450	580	roomDepth	300	false	false
7	dark	bright	bright	290	450	580	roomDepth	270	false	false
7	dark	bright	bright	290	450	580	roomDepth	300	false	false
7	dark	bright	bright	290	450	580	roomDepth	300	false	false
7	dark	bright	bright	290	450	580	roomDepth	260	false	false
7	dark	bright	bright	290	450	580	roomDepth	280	false	false
7	dark	bright	bright	290	450	580	roomDepth	260	false	false
7	dark	bright	bright	290	450	580	roomDepth	240	false	false
7	dark	bright	bright	290	450	580	roomDepth	240	false	false
7	dark	bright	bright	290	450	580	roomDepth	250	false	false
7	dark	bright	bright	290	450	600	roomDepth	260	false	false
7	dark	bright	bright	290	450	600	roomDepth	300	false	false
7	dark	bright	bright	290	450	600	roomDepth	270	false	false
7	dark	bright	bright	290	450	600	roomDepth	270	false	false
7	dark	bright	bright	290	450	600	roomDepth	270	false	false
7	dark	bright	bright	290	450	600	roomDepth	260	false	false
7	dark	bright	bright	290	450	600	roomDepth	260	false	false
7	dark	bright	bright	290	450	600	roomDepth	260	false	false
7	dark	bright	bright	290	450	600	roomDepth	250	false	false
7	dark	bright	bright	290	450	600	roomDepth	240	false	false
7	dark	bright	bright	290	450	620	roomDepth	300	false	false
7	dark	bright	bright	290	450	620	roomDepth	280	false	false
7	dark	bright	bright	290	450	620	roomDepth	260	false	false
7	dark	bright	bright	290	450	620	roomDepth	270	false	false
7	dark	bright	bright	290	450	620	roomDepth	270	false	false
7	dark	bright	bright	290	450	620	roomDepth	300	false	false
7	dark	bright	bright	290	450	620	roomDepth	260	false	false
7	dark	bright	bright	290	450	620	roomDepth	260	false	false
7	dark	bright	bright	290	450	620	roomDepth	240	false	false
7	dark	bright	bright	290	450	620	roomDepth	240	false	false
7	dark	bright	dark	290	450	580	roomDepth	300	false	false
7	dark	bright	dark	290	450	580	roomDepth	290	false	false
7	dark	bright	dark	290	450	580	roomDepth	280	false	false
7	dark	bright	dark	290	450	580	roomDepth	300	false	false
7	dark	bright	dark	290	450	580	roomDepth	250	false	false
7	dark	bright	dark	290	450	580	roomDepth	260	false	false
7	dark	bright	dark	290	450	580	roomDepth	250	false	false
7	dark	bright	dark	290	450	580	roomDepth	260	false	false
7	dark	bright	dark	290	450	580	roomDepth	240	false	false
7	dark	bright	dark	290	450	580	roomDepth	250	false	false
7	dark	bright	dark	290	450	600	roomDepth	280	false	false
7	dark	bright	dark	290	450	600	roomDepth	300	false	false
7	dark	bright	dark	290	450	600	roomDepth	300	false	false
7	dark	bright	dark	290	450	600	roomDepth	270	false	false
7	dark	bright	dark	290	450	600	roomDepth	300	false	false
7	dark	bright	dark	290	450	600	roomDepth	250	false	false
7	dark	bright	dark	290	450	600	roomDepth	240	false	false
7	dark	bright	dark	290	450	600	roomDepth	250	false	false
7	dark	bright	dark	290	450	600	roomDepth	240	false	false
7	dark	bright	dark	290	450	600	roomDepth	240	false	false
7	dark	bright	dark	290	450	620	roomDepth	250	false	false
7	dark	bright	dark	290	450	620	roomDepth	260	false	false
7	dark	bright	dark	290	450	620	roomDepth	260	false	false
7	dark	bright	dark	290	450	620	roomDepth	280	false	false
7	dark	bright	dark	290	450	620	roomDepth	300	false	false
7	dark	bright	dark	290	450	620	roomDepth	240	false	false
7	dark	bright	dark	290	450	620	roomDepth	270	false	false
7	dark	bright	dark	290	450	620	roomDepth	270	false	false
7	dark	bright	dark	290	450	620	roomDepth	240	false	false
7	dark	bright	dark	290	450	620	roomDepth	240	false	false
7	dark	dark	bright	290	450	580	roomDepth	300	false	false
7	dark	dark	bright	290	450	580	roomDepth	270	false	false
7	dark	dark	bright	290	450	580	roomDepth	280	false	false
7	dark	dark	bright	290	450	580	roomDepth	260	false	false
7	dark	dark	bright	290	450	580	roomDepth	260	false	false
7	dark	dark	bright	290	450	580	roomDepth	250	false	false
7	dark	dark	bright	290	450	580	roomDepth	260	false	false
7	dark	dark	bright	290	450	580	roomDepth	240	false	false
7	dark	dark	bright	290	450	580	roomDepth	240	false	false
7	dark	dark	bright	290	450	580	roomDepth	250	false	false
7	dark	dark	bright	290	450	600	roomDepth	270	false	false
7	dark	dark	bright	290	450	600	roomDepth	300	false	false
7	dark	dark	bright	290	450	600	roomDepth	250	false	false
7	dark	dark	bright	290	450	600	roomDepth	280	false	false
7	dark	dark	bright	290	450	600	roomDepth	260	false	false
7	dark	dark	bright	290	450	600	roomDepth	250	false	false
7	dark	dark	bright	290	450	600	roomDepth	260	false	false
7	dark	dark	bright	290	450	600	roomDepth	260	false	false
7	dark	dark	bright	290	450	600	roomDepth	250	false	false
7	dark	dark	bright	290	450	600	roomDepth	240	false	false
7	dark	dark	bright	290	450	620	roomDepth	300	false	false
7	dark	dark	bright	290	450	620	roomDepth	280	false	false
7	dark	dark	bright	290	450	620	roomDepth	280	false	false
7	dark	dark	bright	290	450	620	roomDepth	300	false	false
7	dark	dark	bright	290	450	620	roomDepth	250	false	false
7	dark	dark	bright	290	450	620	roomDepth	250	false	false
7	dark	dark	bright	290	450	620	roomDepth	300	false	false
7	dark	dark	bright	290	450	620	roomDepth	260	false	false
7	dark	dark	bright	290	450	620	roomDepth	240	false	false
7	dark	dark	bright	290	450	620	roomDepth	250	false	false
7	dark	dark	dark	290	450	580	roomDepth	270	false	false
7	dark	dark	dark	290	450	580	roomDepth	260	false	false
7	dark	dark	dark	290	450	580	roomDepth	300	false	true
7	dark	dark	dark	290	450	580	roomDepth	260	false	false
7	dark	dark	dark	290	450	580	roomDepth	250	false	false
7	dark	dark	dark	290	450	580	roomDepth	240	false	false
7	dark	dark	dark	290	450	580	roomDepth	250	false	false
7	dark	dark	dark	290	450	580	roomDepth	250	false	false
7	dark	dark	dark	290	450	580	roomDepth	230	false	false
7	dark	dark	dark	290	450	580	roomDepth	250	false	false
7	dark	dark	dark	290	450	600	roomDepth	260	false	false
7	dark	dark	dark	290	450	600	roomDepth	250	false	false
7	dark	dark	dark	290	450	600	roomDepth	300	false	false
7	dark	dark	dark	290	450	600	roomDepth	270	false	false
7	dark	dark	dark	290	450	600	roomDepth	280	false	false
7	dark	dark	dark	290	450	600	roomDepth	280	false	false
7	dark	dark	dark	290	450	600	roomDepth	250	false	false
7	dark	dark	dark	290	450	600	roomDepth	250	false	false
7	dark	dark	dark	290	450	600	roomDepth	240	false	false
7	dark	dark	dark	290	450	600	roomDepth	240	false	false
7	dark	dark	dark	290	450	620	roomDepth	300	false	false
7	dark	dark	dark	290	450	620	roomDepth	280	false	false
7	dark	dark	dark	290	450	620	roomDepth	300	false	false
7	dark	dark	dark	290	450	620	roomDepth	300	false	false
7	dark	dark	dark	290	450	620	roomDepth	300	false	false
7	dark	dark	dark	290	450	620	roomDepth	270	false	false
7	dark	dark	dark	290	450	620	roomDepth	240	false	false
7	dark	dark	dark	290	450	620	roomDepth	240	false	false
7	dark	dark	dark	290	450	620	roomDepth	250	false	false
7	dark	dark	dark	290	450	620	roomDepth	240	false	false
8	bright	bright	bright	290	450	580	roomDepth	750	false	false
8	bright	bright	bright	290	450	580	roomDepth	600	false	false
8	bright	bright	bright	290	450	580	roomDepth	500	false	false
8	bright	bright	bright	290	450	580	roomDepth	700	false	false
8	bright	bright	bright	290	450	580	roomDepth	700	false	false
8	bright	bright	bright	290	450	580	roomDepth	550	false	false
8	bright	bright	bright	290	450	580	roomDepth	650	false	false
8	bright	bright	bright	290	450	580	roomDepth	650	false	false
8	bright	bright	bright	290	450	580	roomDepth	600	false	false
8	bright	bright	bright	290	450	580	roomDepth	700	false	false
8	bright	bright	bright	290	450	600	roomDepth	800	false	false
8	bright	bright	bright	290	450	600	roomDepth	700	false	false
8	bright	bright	bright	290	450	600	roomDepth	550	false	false
8	bright	bright	bright	290	450	600	roomDepth	750	false	false
8	bright	bright	bright	290	450	600	roomDepth	900	false	false
8	bright	bright	bright	290	450	600	roomDepth	550	false	false
8	bright	bright	bright	290	450	600	roomDepth	600	false	false
8	bright	bright	bright	290	450	600	roomDepth	700	false	false
8	bright	bright	bright	290	450	600	roomDepth	600	false	false
8	bright	bright	bright	290	450	600	roomDepth	700	false	false
8	bright	bright	bright	290	450	620	roomDepth	800	false	false
8	bright	bright	bright	290	450	620	roomDepth	950	false	false
8	bright	bright	bright	290	450	620	roomDepth	700	false	false
8	bright	bright	bright	290	450	620	roomDepth	900	false	false
8	bright	bright	bright	290	450	620	roomDepth	650	false	false
8	bright	bright	bright	290	450	620	roomDepth	800	false	false
8	bright	bright	bright	290	450	620	roomDepth	750	false	false
8	bright	bright	bright	290	450	620	roomDepth	800	false	false
8	bright	bright	bright	290	450	620	roomDepth	750	false	false
8	bright	bright	bright	290	450	620	roomDepth	750	false	false
8	bright	bright	dark	290	450	580	roomDepth	800	false	false
8	bright	bright	dark	290	450	580	roomDepth	650	false	false
8	bright	bright	dark	290	450	580	roomDepth	950	false	false
8	bright	bright	dark	290	450	580	roomDepth	800	false	false
8	bright	bright	dark	290	450	580	roomDepth	600	false	false
8	bright	bright	dark	290	450	580	roomDepth	550	false	false
8	bright	bright	dark	290	450	580	roomDepth	650	false	false
8	bright	bright	dark	290	450	580	roomDepth	550	false	false
8	bright	bright	dark	290	450	580	roomDepth	750	false	false
8	bright	bright	dark	290	450	580	roomDepth	650	false	false
8	bright	bright	dark	290	450	600	roomDepth	750	false	false
8	bright	bright	dark	290	450	600	roomDepth	650	false	false
8	bright	bright	dark	290	450	600	roomDepth	800	false	false
8	bright	bright	dark	290	450	600	roomDepth	800	false	false
8	bright	bright	dark	290	450	600	roomDepth	650	false	false
8	bright	bright	dark	290	450	600	roomDepth	600	false	false
8	bright	bright	dark	290	450	600	roomDepth	600	false	false
8	bright	bright	dark	290	450	600	roomDepth	750	false	false
8	bright	bright	dark	290	450	600	roomDepth	800	false	false
8	bright	bright	dark	290	450	600	roomDepth	750	false	false
8	bright	bright	dark	290	450	620	roomDepth	700	false	false
8	bright	bright	dark	290	450	620	roomDepth	850	false	false
8	bright	bright	dark	290	450	620	roomDepth	700	false	false
8	bright	bright	dark	290	450	620	roomDepth	950	false	false
8	bright	bright	dark	290	450	620	roomDepth	850	false	false
8	bright	bright	dark	290	450	620	roomDepth	850	false	false
8	bright	bright	dark	290	450	620	roomDepth	750	false	false
8	bright	bright	dark	290	450	620	roomDepth	800	false	false
8	bright	bright	dark	290	450	620	roomDepth	850	false	false
8	bright	bright	dark	290	450	620	roomDepth	800	false	false
8	bright	dark	bright	290	450	580	roomDepth	700	false	false
8	bright	dark	bright	290	450	580	roomDepth	500	false	false
8	bright	dark	bright	290	450	580	roomDepth	800	false	false
8	bright	dark	bright	290	450	580	roomDepth	650	false	false
8	bright	dark	bright	290	450	580	roomDepth	700	false	false
8	bright	dark	bright	290	450	580	roomDepth	650	false	false
8	bright	dark	bright	290	450	580	roomDepth	650	false	false
8	bright	dark	bright	290	450	580	roomDepth	700	false	false
8	bright	dark	bright	290	450	580	roomDepth	600	false	false
8	bright	dark	bright	290	450	580	roomDepth	600	false	false
8	bright	dark	bright	290	450	600	roomDepth	1050	false	false
8	bright	dark	bright	290	450	600	roomDepth	700	false	false
8	bright	dark	bright	290	450	600	roomDepth	900	false	false
8	bright	dark	bright	290	450	600	roomDepth	900	false	false
8	bright	dark	bright	290	450	600	roomDepth	800	false	false
8	bright	dark	bright	290	450	600	roomDepth	850	false	false
8	bright	dark	bright	290	450	600	roomDepth	700	false	false
8	bright	dark	bright	290	450	600	roomDepth	750	false	false
8	bright	dark	bright	290	450	600	roomDepth	750	false	false
8	bright	dark	bright	290	450	600	roomDepth	650	false	false
8	bright	dark	bright	290	450	620	roomDepth	750	false	false
8	bright	dark	bright	290	450	620	roomDepth	900	false	false
8	bright	dark	bright	290	450	620	roomDepth	900	false	false
8	bright	dark	bright	290	450	620	roomDepth	850	false	false
8	bright	dark	bright	290	450	620	roomDepth	850	false	false
8	bright	dark	bright	290	450	620	roomDepth	850	false	false
8	bright	dark	bright	290	450	620	roomDepth	850	false	false
8	bright	dark	bright	290	450	620	roomDepth	800	false	false
8	bright	dark	bright	290	450	620	roomDepth	750	false	false
8	bright	dark	bright	290	450	620	roomDepth	850	false	false
8	bright	dark	dark	290	450	580	roomDepth	650	false	false
8	bright	dark	dark	290	450	580	roomDepth	700	false	false
8	bright	dark	dark	290	450	580	roomDepth	900	false	false
8	bright	dark	dark	290	450	580	roomDepth	750	false	false
8	bright	dark	dark	290	450	580	roomDepth	600	false	false
8	bright	dark	dark	290	450	580	roomDepth	800	false	false
8	bright	dark	dark	290	450	580	roomDepth	600	false	false
8	bright	dark	dark	290	450	580	roomDepth	650	false	false
8	bright	dark	dark	290	450	580	roomDepth	600	false	false
8	bright	dark	dark	290	450	580	roomDepth	750	false	false
8	bright	dark	dark	290	450	600	roomDepth	850	false	false
8	bright	dark	dark	290	450	600	roomDepth	700	false	false
8	bright	dark	dark	290	450	600	roomDepth	850	false	false
8	bright	dark	dark	290	450	600	roomDepth	850	false	false
8	bright	dark	dark	290	450	600	roomDepth	700	false	false
8	bright	dark	dark	290	450	600	roomDepth	700	false	false
8	bright	dark	dark	290	450	600	roomDepth	650	false	false
8	bright	dark	dark	290	450	600	roomDepth	750	false	false
8	bright	dark	dark	290	450	600	roomDepth	700	false	false
8	bright	dark	dark	290	450	600	roomDepth	700	false	false
8	bright	dark	dark	290	450	620	roomDepth	800	false	false
8	bright	dark	dark	290	450	620	roomDepth	900	false	false
8	bright	dark	dark	290	450	620	roomDepth	750	false	false
8	bright	dark	dark	290	450	620	roomDepth	800	false	false
8	bright	dark	dark	290	450	620	roomDepth	950	false	false
8	bright	dark	dark	290	450	620	roomDepth	850	false	false
8	bright	dark	dark	290	450	620	roomDepth	800	false	false
8	bright	dark	dark	290	450	620	roomDepth	800	false	false
8	bright	dark	dark	290	450	620	roomDepth	800	false	false
8	bright	dark	dark	290	450	620	roomDepth	750	false	false
8	dark	bright	bright	290	450	580	roomDepth	700	false	false
8	dark	bright	bright	290	450	580	roomDepth	600	false	false
8	dark	bright	bright	290	450	580	roomDepth	750	false	false
8	dark	bright	bright	290	450	580	roomDepth	550	false	false
8	dark	bright	bright	290	450	580	roomDepth	700	false	false
8	dark	bright	bright	290	450	580	roomDepth	650	false	false
8	dark	bright	bright	290	450	580	roomDepth	650	false	false
8	dark	bright	bright	290	450	580	roomDepth	600	false	false
8	dark	bright	bright	290	450	580	roomDepth	600	false	false
8	dark	bright	bright	290	450	580	roomDepth	600	false	false
8	dark	bright	bright	290	450	600	roomDepth	650	false	false
8	dark	bright	bright	290	450	600	roomDepth	800	false	false
8	dark	bright	bright	290	450	600	roomDepth	600	false	false
8	dark	bright	bright	290	450	600	roomDepth	750	false	false
8	dark	bright	bright	290	450	600	roomDepth	550	false	false
8	dark	bright	bright	290	450	600	roomDepth	600	false	false
8	dark	bright	bright	290	450	600	roomDepth	650	false	false
8	dark	bright	bright	290	450	600	roomDepth	700	false	false
8	dark	bright	bright	290	450	600	roomDepth	650	false	false
8	dark	bright	bright	290	450	600	roomDepth	700	false	false
8	dark	bright	bright	290	450	620	roomDepth	850	false	false
8	dark	bright	bright	290	450	620	roomDepth	750	false	false
8	dark	bright	bright	290	450	620	roomDepth	650	false	false
8	dark	bright	bright	290	450	620	roomDepth	750	false	false
8	dark	bright	bright	290	450	620	roomDepth	800	false	false
8	dark	bright	bright	290	450	620	roomDepth	750	false	false
8	dark	bright	bright	290	450	620	roomDepth	650	false	false
8	dark	bright	bright	290	450	620	roomDepth	850	false	false
8	dark	bright	bright	290	450	620	roomDepth	700	false	false
8	dark	bright	bright	290	450	620	roomDepth	800	false	false
8	dark	bright	dark	290	450	580	roomDepth	900	false	false
8	dark	bright	dark	290	450	580	roomDepth	700	false	false
8	dark	bright	dark	290	450	580	roomDepth	750	false	false
8	dark	bright	dark	290	450	580	roomDepth	800	false	false
8	dark	bright	dark	290	450	580	roomDepth	650	false	false
8	dark	bright	dark	290	450	580	roomDepth	550	false	false
8	dark	bright	dark	290	450	580	roomDepth	700	false	false
8	dark	bright	dark	290	450	580	roomDepth	650	false	false
8	dark	bright	dark	290	450	580	roomDepth	600	false	false
8	dark	bright	dark	290	450	580	roomDepth	750	false	false
8	dark	bright	dark	290	450	600	roomDepth	750	false	false
8	dark	bright	dark	290	450	600	roomDepth	650	false	false
8	dark	bright	dark	290	450	600	roomDepth	750	false	false
8	dark	bright	dark	290	450	600	roomDepth	950	false	true
8	dark	bright	dark	290	450	600	roomDepth	850	false	false
8	dark	bright	dark	290	450	600	roomDepth	600	false	false
8	dark	bright	dark	290	450	600	roomDepth	750	false	false
8	dark	bright	dark	290	450	600	roomDepth	700	false	false
8	dark	bright	dark	290	450	600	roomDepth	700	false	false
8	dark	bright	dark	290	450	600	roomDepth	750	false	false
8	dark	bright	dark	290	450	620	roomDepth	900	false	false
8	dark	bright	dark	290	450	620	roomDepth	850	false	false
8	dark	bright	dark	290	450	620	roomDepth	700	false	false
8	dark	bright	dark	290	450	620	roomDepth	850	false	false
8	dark	bright	dark	290	450	620	roomDepth	850	false	false
8	dark	bright	dark	290	450	620	roomDepth	850	false	false
8	dark	bright	dark	290	450	620	roomDepth	750	false	false
8	dark	bright	dark	290	450	620	roomDepth	800	false	false
8	dark	bright	dark	290	450	620	roomDepth	800	false	false
8	dark	bright	dark	290	450	620	roomDepth	800	false	false
8	dark	dark	bright	290	450	580	roomDepth	650	false	false
8	dark	dark	bright	290	450	580	roomDepth	550	false	false
8	dark	dark	bright	290	450	580	roomDepth	600	false	false
8	dark	dark	bright	290	450	580	roomDepth	850	false	true
8	dark	dark	bright	290	450	580	roomDepth	600	false	false
8	dark	dark	bright	290	450	580	roomDepth	600	false	false
8	dark	dark	bright	290	450	580	roomDepth	550	false	false
8	dark	dark	bright	290	450	580	roomDepth	650	false	false
8	dark	dark	bright	290	450	580	roomDepth	700	false	false
8	dark	dark	bright	290	450	580	roomDepth	700	false	false
8	dark	dark	bright	290	450	600	roomDepth	900	false	false
8	dark	dark	bright	290	450	600	roomDepth	700	false	false
8	dark	dark	bright	290	450	600	roomDepth	850	false	false
8	dark	dark	bright	290	450	600	roomDepth	750	false	false
8	dark	dark	bright	290	450	600	roomDepth	750	false	false
8	dark	dark	bright	290	450	600	roomDepth	650	false	false
8	dark	dark	bright	290	450	600	roomDepth	650	false	false
8	dark	dark	bright	290	450	600	roomDepth	750	false	false
8	dark	dark	bright	290	450	600	roomDepth	700	false	false
8	dark	dark	bright	290	450	600	roomDepth	750	false	false
8	dark	dark	bright	290	450	620	roomDepth	900	false	false
8	dark	dark	bright	290	450	620	roomDepth	900	false	false
8	dark	dark	bright	290	450	620	roomDepth	850	false	false
8	dark	dark	bright	290	450	620	roomDepth	950	false	false
8	dark	dark	bright	290	450	620	roomDepth	850	false	false
8	dark	dark	bright	290	450	620	roomDepth	750	false	false
8	dark	dark	bright	290	450	620	roomDepth	800	false	false
8	dark	dark	bright	290	450	620	roomDepth	750	false	false
8	dark	dark	bright	290	450	620	roomDepth	650	false	false
8	dark	dark	bright	290	450	620	roomDepth	800	false	false
8	dark	dark	dark	290	450	580	roomDepth	650	false	false
8	dark	dark	dark	290	450	580	roomDepth	650	false	false
8	dark	dark	dark	290	450	580	roomDepth	850	false	false
8	dark	dark	dark	290	450	580	roomDepth	650	false	false
8	dark	dark	dark	290	450	580	roomDepth	700	false	false
8	dark	dark	dark	290	450	580	roomDepth	700	false	false
8	dark	dark	dark	290	450	580	roomDepth	700	false	false
8	dark	dark	dark	290	450	580	roomDepth	650	false	false
8	dark	dark	dark	290	450	580	roomDepth	650	false	false
8	dark	dark	dark	290	450	580	roomDepth	650	false	false
8	dark	dark	dark	290	450	600	roomDepth	1000	false	false
8	dark	dark	dark	290	450	600	roomDepth	750	false	false
8	dark	dark	dark	290	450	600	roomDepth	850	false	false
8	dark	dark	dark	290	450	600	roomDepth	800	false	false
8	dark	dark	dark	290	450	600	roomDepth	700	false	false
8	dark	dark	dark	290	450	600	roomDepth	800	false	false
8	dark	dark	dark	290	450	600	roomDepth	700	false	false
8	dark	dark	dark	290	450	600	roomDepth	700	false	false
8	dark	dark	dark	290	450	600	roomDepth	700	false	false
8	dark	dark	dark	290	450	600	roomDepth	700	false	false
8	dark	dark	dark	290	450	620	roomDepth	800	false	false
8	dark	dark	dark	290	450	620	roomDepth	800	false	false
8	dark	dark	dark	290	450	620	roomDepth	550	false	false
8	dark	dark	dark	290	450	620	roomDepth	1000	false	false
8	dark	dark	dark	290	450	620	roomDepth	850	false	false
8	dark	dark	dark	290	450	620	roomDepth	800	false	false
8	dark	dark	dark	290	450	620	roomDepth	800	false	false
8	dark	dark	dark	290	450	620	roomDepth	800	false	false
8	dark	dark	dark	290	450	620	roomDepth	650	false	false
8	dark	dark	dark	290	450	620	roomDepth	800	false	false
9	bright	bright	bright	290	450	580	roomDepth	250	false	false
9	bright	bright	bright	290	450	580	roomDepth	400	false	false
9	bright	bright	bright	290	450	580	roomDepth	350	false	false
9	bright	bright	bright	290	450	580	roomDepth	400	false	false
9	bright	bright	bright	290	450	580	roomDepth	400	false	false
9	bright	bright	bright	290	450	580	roomDepth	350	false	false
9	bright	bright	bright	290	450	580	roomDepth	400	false	false
9	bright	bright	bright	290	450	580	roomDepth	400	false	false
9	bright	bright	bright	290	450	580	roomDepth	350	false	false
9	bright	bright	bright	290	450	580	roomDepth	400	false	false
9	bright	bright	bright	290	450	600	roomDepth	400	false	false
9	bright	bright	bright	290	450	600	roomDepth	450	false	false
9	bright	bright	bright	290	450	600	roomDepth	350	false	false
9	bright	bright	bright	290	450	600	roomDepth	400	false	false
9	bright	bright	bright	290	450	600	roomDepth	500	false	false
9	bright	bright	bright	290	450	600	roomDepth	350	false	false
9	bright	bright	bright	290	450	600	roomDepth	400	false	false
9	bright	bright	bright	290	450	600	roomDepth	450	false	false
9	bright	bright	bright	290	450	600	roomDepth	450	false	false
9	bright	bright	bright	290	450	600	roomDepth	450	false	false
9	bright	bright	bright	290	450	620	roomDepth	400	false	false
9	bright	bright	bright	290	450	620	roomDepth	450	false	false
9	bright	bright	bright	290	450	620	roomDepth	400	false	false
9	bright	bright	bright	290	450	620	roomDepth	500	false	false
9	bright	bright	bright	290	450	620	roomDepth	400	false	false
9	bright	bright	bright	290	450	620	roomDepth	450	false	false
9	bright	bright	bright	290	450	620	roomDepth	450	false	false
9	bright	bright	bright	290	450	620	roomDepth	450	false	false
9	bright	bright	bright	290	450	620	roomDepth	400	false	false
9	bright	bright	bright	290	450	620	roomDepth	450	false	false
9	bright	bright	dark	290	450	580	roomDepth	300	false	false
9	bright	bright	dark	290	450	580	roomDepth	400	false	false
9	bright	bright	dark	290	450	580	roomDepth	350	false	false
9	bright	bright	dark	290	450	580	roomDepth	350	false	false
9	bright	bright	dark	290	450	580	roomDepth	350	false	false
9	bright	bright	dark	290	450	580	roomDepth	350	false	false
9	bright	bright	dark	290	450	580	roomDepth	400	false	false
9	bright	bright	dark	290	450	580	roomDepth	400	false	false
9	bright	bright	dark	290	450	580	roomDepth	350	false	false
9	bright	bright	dark	290	450	580	roomDepth	400	false	false
9	bright	bright	dark	290	450	600	roomDepth	400	false	false
9	bright	bright	dark	290	450	600	roomDepth	450	false	false
9	bright	bright	dark	290	450	600	roomDepth	350	false	false
9	bright	bright	dark	290	450	600	roomDepth	400	false	false
9	bright	bright	dark	290	450	600	roomDepth	450	false	false
9	bright	bright	dark	290	450	600	roomDepth	350	false	false
9	bright	bright	dark	290	450	600	roomDepth	400	false	false
9	bright	bright	dark	290	450	600	roomDepth	400	false	false
9	bright	bright	dark	290	450	600	roomDepth	400	false	false
9	bright	bright	dark	290	450	600	roomDepth	450	false	false
9	bright	bright	dark	290	450	620	roomDepth	350	false	false
9	bright	bright	dark	290	450	620	roomDepth	300	false	false
9	bright	bright	dark	290	450	620	roomDepth	400	false	false
9	bright	bright	dark	290	450	620	roomDepth	400	false	false
9	bright	bright	dark	290	450	620	roomDepth	450	false	false
9	bright	bright	dark	290	450	620	roomDepth	400	false	false
9	bright	bright	dark	290	450	620	roomDepth	450	false	false
9	bright	bright	dark	290	450	620	roomDepth	450	false	false
9	bright	bright	dark	290	450	620	roomDepth	350	false	false
9	bright	bright	dark	290	450	620	roomDepth	450	false	false
9	bright	dark	bright	290	450	580	roomDepth	350	false	false
9	bright	dark	bright	290	450	580	roomDepth	350	false	false
9	bright	dark	bright	290	450	580	roomDepth	300	false	false
9	bright	dark	bright	290	450	580	roomDepth	400	false	false
9	bright	dark	bright	290	450	580	roomDepth	400	false	false
9	bright	dark	bright	290	450	580	roomDepth	350	false	false
9	bright	dark	bright	290	450	580	roomDepth	400	false	false
9	bright	dark	bright	290	450	580	roomDepth	350	false	false
9	bright	dark	bright	290	450	580	roomDepth	350	false	false
9	bright	dark	bright	290	450	580	roomDepth	350	false	false
9	bright	dark	bright	290	450	600	roomDepth	400	false	false
9	bright	dark	bright	290	450	600	roomDepth	400	false	false
9	bright	dark	bright	290	450	600	roomDepth	350	false	false
9	bright	dark	bright	290	450	600	roomDepth	450	false	false
9	bright	dark	bright	290	450	600	roomDepth	350	false	false
9	bright	dark	bright	290	450	600	roomDepth	400	false	false
9	bright	dark	bright	290	450	600	roomDepth	400	false	false
9	bright	dark	bright	290	450	600	roomDepth	350	false	false
9	bright	dark	bright	290	450	600	roomDepth	350	false	false
[truncated: 2,801 more rows]
