# Supplementary material for: Bright paint makes interior-space surfaces appear farther away
Source: PLoS One. 2018 Sep 5;13(9):e0201976. doi: 10.1371/journal.pone.0201976 (PMC6124702; doi:10.1371/journal.pone.0201976)
Supplement: S1 File — Archive file containing the raw datasets (i.e., uncorrected and not aggregated across repetitions per condition) for the width estimates (widthEstimates.csv) and depth estimates (depthEstimates.csv). When the variable 'typoExperimenter' has the value 'true', this indicates that the experimenter noted an uncorrected typo for the entered estimate on the given trial. These trials were excluded before performing the outlier analysis. When the variable 'outlier' has the value 'true', this indicates that the estimate on the given trial was more than 1.5 times the interquartile range below the first quartile or above the third quartile, relative to the set of ten trials collected for the given combination of subject and experimental condition (judged dimension × surface-luminance configuration × spatial extent). These trials were excluded from our data analyses. (ZIP) [file pone.0201976.s001.zip › widthEstimates.csv]

subject	ceilingLuminance	sideWallLuminance	rearWallLuminance	ceilingHeight_cm	roomWidth_cm	roomDepth_cm	judgedDimension	judgedSize_cm	typoExperimenter	outlier
1	bright	bright	bright	290	430	600	roomWidth	320	false	false
1	bright	bright	bright	290	430	600	roomWidth	280	false	false
1	bright	bright	bright	290	430	600	roomWidth	330	false	false
1	bright	bright	bright	290	430	600	roomWidth	340	false	false
1	bright	bright	bright	290	430	600	roomWidth	340	false	false
1	bright	bright	bright	290	430	600	roomWidth	380	false	false
1	bright	bright	bright	290	430	600	roomWidth	390	false	false
1	bright	bright	bright	290	430	600	roomWidth	410	false	false
1	bright	bright	bright	290	430	600	roomWidth	380	false	false
1	bright	bright	bright	290	430	600	roomWidth	410	false	false
1	bright	bright	bright	290	450	600	roomWidth	320	false	false
1	bright	bright	bright	290	450	600	roomWidth	320	false	false
1	bright	bright	bright	290	450	600	roomWidth	320	false	false
1	bright	bright	bright	290	450	600	roomWidth	350	false	false
1	bright	bright	bright	290	450	600	roomWidth	360	false	false
1	bright	bright	bright	290	450	600	roomWidth	400	false	false
1	bright	bright	bright	290	450	600	roomWidth	400	false	false
1	bright	bright	bright	290	450	600	roomWidth	380	false	false
1	bright	bright	bright	290	450	600	roomWidth	420	false	false
1	bright	bright	bright	290	450	600	roomWidth	410	false	false
1	bright	bright	bright	290	470	600	roomWidth	390	false	false
1	bright	bright	bright	290	470	600	roomWidth	310	false	false
1	bright	bright	bright	290	470	600	roomWidth	340	false	false
1	bright	bright	bright	290	470	600	roomWidth	350	false	false
1	bright	bright	bright	290	470	600	roomWidth	390	false	false
1	bright	bright	bright	290	470	600	roomWidth	400	false	false
1	bright	bright	bright	290	470	600	roomWidth	410	false	false
1	bright	bright	bright	290	470	600	roomWidth	430	false	false
1	bright	bright	bright	290	470	600	roomWidth	420	false	false
1	bright	bright	bright	290	470	600	roomWidth	410	false	false
1	bright	bright	dark	290	430	600	roomWidth	310	false	false
1	bright	bright	dark	290	430	600	roomWidth	310	false	false
1	bright	bright	dark	290	430	600	roomWidth	290	false	false
1	bright	bright	dark	290	430	600	roomWidth	340	false	false
1	bright	bright	dark	290	430	600	roomWidth	330	false	false
1	bright	bright	dark	290	430	600	roomWidth	400	false	false
1	bright	bright	dark	290	430	600	roomWidth	400	false	false
1	bright	bright	dark	290	430	600	roomWidth	400	false	false
1	bright	bright	dark	290	430	600	roomWidth	390	false	false
1	bright	bright	dark	290	430	600	roomWidth	400	false	false
1	bright	bright	dark	290	450	600	roomWidth	340	false	false
1	bright	bright	dark	290	450	600	roomWidth	340	false	false
1	bright	bright	dark	290	450	600	roomWidth	330	false	false
1	bright	bright	dark	290	450	600	roomWidth	340	false	false
1	bright	bright	dark	290	450	600	roomWidth	370	false	false
1	bright	bright	dark	290	450	600	roomWidth	400	false	false
1	bright	bright	dark	290	450	600	roomWidth	380	false	false
1	bright	bright	dark	290	450	600	roomWidth	400	false	false
1	bright	bright	dark	290	450	600	roomWidth	300	false	false
1	bright	bright	dark	290	450	600	roomWidth	400	false	false
1	bright	bright	dark	290	470	600	roomWidth	420	false	false
1	bright	bright	dark	290	470	600	roomWidth	340	false	false
1	bright	bright	dark	290	470	600	roomWidth	310	false	false
1	bright	bright	dark	290	470	600	roomWidth	350	false	false
1	bright	bright	dark	290	470	600	roomWidth	360	false	false
1	bright	bright	dark	290	470	600	roomWidth	410	false	false
1	bright	bright	dark	290	470	600	roomWidth	410	false	false
1	bright	bright	dark	290	470	600	roomWidth	400	false	false
1	bright	bright	dark	290	470	600	roomWidth	420	false	false
1	bright	bright	dark	290	470	600	roomWidth	400	false	false
1	bright	dark	bright	290	430	600	roomWidth	300	false	false
1	bright	dark	bright	290	430	600	roomWidth	280	false	false
1	bright	dark	bright	290	430	600	roomWidth	300	false	false
1	bright	dark	bright	290	430	600	roomWidth	330	false	false
1	bright	dark	bright	290	430	600	roomWidth	320	false	false
1	bright	dark	bright	290	430	600	roomWidth	380	false	false
1	bright	dark	bright	290	430	600	roomWidth	400	false	false
1	bright	dark	bright	290	430	600	roomWidth	400	false	false
1	bright	dark	bright	290	430	600	roomWidth	390	false	false
1	bright	dark	bright	290	430	600	roomWidth	380	false	false
1	bright	dark	bright	290	450	600	roomWidth	380	false	false
1	bright	dark	bright	290	450	600	roomWidth	320	false	false
1	bright	dark	bright	290	450	600	roomWidth	310	false	false
1	bright	dark	bright	290	450	600	roomWidth	340	false	false
1	bright	dark	bright	290	450	600	roomWidth	330	false	false
1	bright	dark	bright	290	450	600	roomWidth	390	false	false
1	bright	dark	bright	290	450	600	roomWidth	400	false	false
1	bright	dark	bright	290	450	600	roomWidth	410	false	false
1	bright	dark	bright	290	450	600	roomWidth	410	false	false
1	bright	dark	bright	290	450	600	roomWidth	390	false	false
1	bright	dark	bright	290	470	600	roomWidth	300	false	false
1	bright	dark	bright	290	470	600	roomWidth	290	false	false
1	bright	dark	bright	290	470	600	roomWidth	360	false	false
1	bright	dark	bright	290	470	600	roomWidth	360	false	false
1	bright	dark	bright	290	470	600	roomWidth	360	false	false
1	bright	dark	bright	290	470	600	roomWidth	400	false	false
1	bright	dark	bright	290	470	600	roomWidth	410	false	false
1	bright	dark	bright	290	470	600	roomWidth	410	false	false
1	bright	dark	bright	290	470	600	roomWidth	410	false	false
1	bright	dark	bright	290	470	600	roomWidth	400	false	false
1	bright	dark	dark	290	430	600	roomWidth	340	false	false
1	bright	dark	dark	290	430	600	roomWidth	290	false	false
1	bright	dark	dark	290	430	600	roomWidth	310	false	false
1	bright	dark	dark	290	430	600	roomWidth	350	false	false
1	bright	dark	dark	290	430	600	roomWidth	320	false	false
1	bright	dark	dark	290	430	600	roomWidth	400	false	false
1	bright	dark	dark	290	430	600	roomWidth	390	false	false
1	bright	dark	dark	290	430	600	roomWidth	400	false	false
1	bright	dark	dark	290	430	600	roomWidth	390	false	false
1	bright	dark	dark	290	430	600	roomWidth	390	false	false
1	bright	dark	dark	290	450	600	roomWidth	350	false	false
1	bright	dark	dark	290	450	600	roomWidth	300	false	false
1	bright	dark	dark	290	450	600	roomWidth	300	false	false
1	bright	dark	dark	290	450	600	roomWidth	340	false	false
1	bright	dark	dark	290	450	600	roomWidth	350	false	false
1	bright	dark	dark	290	450	600	roomWidth	400	false	false
1	bright	dark	dark	290	450	600	roomWidth	400	false	false
1	bright	dark	dark	290	450	600	roomWidth	400	false	false
1	bright	dark	dark	290	450	600	roomWidth	380	false	false
1	bright	dark	dark	290	450	600	roomWidth	390	false	false
1	bright	dark	dark	290	470	600	roomWidth	350	false	false
1	bright	dark	dark	290	470	600	roomWidth	320	false	false
1	bright	dark	dark	290	470	600	roomWidth	320	false	false
1	bright	dark	dark	290	470	600	roomWidth	380	false	false
1	bright	dark	dark	290	470	600	roomWidth	380	false	false
1	bright	dark	dark	290	470	600	roomWidth	430	false	false
1	bright	dark	dark	290	470	600	roomWidth	400	false	false
1	bright	dark	dark	290	470	600	roomWidth	420	false	false
1	bright	dark	dark	290	470	600	roomWidth	420	false	false
1	bright	dark	dark	290	470	600	roomWidth	410	false	false
1	dark	bright	bright	290	430	600	roomWidth	330	false	false
1	dark	bright	bright	290	430	600	roomWidth	280	false	false
1	dark	bright	bright	290	430	600	roomWidth	290	false	false
1	dark	bright	bright	290	430	600	roomWidth	340	false	false
1	dark	bright	bright	290	430	600	roomWidth	340	false	false
1	dark	bright	bright	290	430	600	roomWidth	380	false	false
1	dark	bright	bright	290	430	600	roomWidth	400	false	false
1	dark	bright	bright	290	430	600	roomWidth	420	false	false
1	dark	bright	bright	290	430	600	roomWidth	380	false	false
1	dark	bright	bright	290	430	600	roomWidth	400	false	false
1	dark	bright	bright	290	450	600	roomWidth	360	false	false
1	dark	bright	bright	290	450	600	roomWidth	300	false	false
1	dark	bright	bright	290	450	600	roomWidth	330	false	false
1	dark	bright	bright	290	450	600	roomWidth	340	false	false
1	dark	bright	bright	290	450	600	roomWidth	360	false	false
1	dark	bright	bright	290	450	600	roomWidth	420	false	false
1	dark	bright	bright	290	450	600	roomWidth	410	false	false
1	dark	bright	bright	290	450	600	roomWidth	390	false	false
1	dark	bright	bright	290	450	600	roomWidth	410	false	false
1	dark	bright	bright	290	450	600	roomWidth	420	false	false
1	dark	bright	bright	290	470	600	roomWidth	400	false	false
1	dark	bright	bright	290	470	600	roomWidth	300	false	false
1	dark	bright	bright	290	470	600	roomWidth	330	false	false
1	dark	bright	bright	290	470	600	roomWidth	360	false	false
1	dark	bright	bright	290	470	600	roomWidth	360	false	false
1	dark	bright	bright	290	470	600	roomWidth	420	false	false
1	dark	bright	bright	290	470	600	roomWidth	380	false	false
1	dark	bright	bright	290	470	600	roomWidth	420	false	false
1	dark	bright	bright	290	470	600	roomWidth	430	false	false
1	dark	bright	bright	290	470	600	roomWidth	420	false	false
1	dark	bright	dark	290	430	600	roomWidth	290	false	false
1	dark	bright	dark	290	430	600	roomWidth	320	false	false
1	dark	bright	dark	290	430	600	roomWidth	300	false	false
1	dark	bright	dark	290	430	600	roomWidth	330	false	false
1	dark	bright	dark	290	430	600	roomWidth	330	false	false
1	dark	bright	dark	290	430	600	roomWidth	390	false	false
1	dark	bright	dark	290	430	600	roomWidth	390	false	false
1	dark	bright	dark	290	430	600	roomWidth	390	false	false
1	dark	bright	dark	290	430	600	roomWidth	380	false	false
1	dark	bright	dark	290	430	600	roomWidth	380	false	false
1	dark	bright	dark	290	450	600	roomWidth	350	false	false
1	dark	bright	dark	290	450	600	roomWidth	300	false	false
1	dark	bright	dark	290	450	600	roomWidth	320	false	false
1	dark	bright	dark	290	450	600	roomWidth	360	false	false
1	dark	bright	dark	290	450	600	roomWidth	270	false	false
1	dark	bright	dark	290	450	600	roomWidth	400	false	false
1	dark	bright	dark	290	450	600	roomWidth	400	false	false
1	dark	bright	dark	290	450	600	roomWidth	390	false	false
1	dark	bright	dark	290	450	600	roomWidth	400	false	false
1	dark	bright	dark	290	450	600	roomWidth	400	false	false
1	dark	bright	dark	290	470	600	roomWidth	340	false	false
1	dark	bright	dark	290	470	600	roomWidth	330	false	false
1	dark	bright	dark	290	470	600	roomWidth	310	false	false
1	dark	bright	dark	290	470	600	roomWidth	320	false	false
1	dark	bright	dark	290	470	600	roomWidth	350	false	false
1	dark	bright	dark	290	470	600	roomWidth	410	false	false
1	dark	bright	dark	290	470	600	roomWidth	400	false	false
1	dark	bright	dark	290	470	600	roomWidth	410	false	false
1	dark	bright	dark	290	470	600	roomWidth	410	false	false
1	dark	bright	dark	290	470	600	roomWidth	410	false	false
1	dark	dark	bright	290	430	600	roomWidth	280	false	false
1	dark	dark	bright	290	430	600	roomWidth	300	false	false
1	dark	dark	bright	290	430	600	roomWidth	330	false	false
1	dark	dark	bright	290	430	600	roomWidth	350	false	false
1	dark	dark	bright	290	430	600	roomWidth	340	false	false
1	dark	dark	bright	290	430	600	roomWidth	400	false	false
1	dark	dark	bright	290	430	600	roomWidth	370	false	false
1	dark	dark	bright	290	430	600	roomWidth	410	false	false
1	dark	dark	bright	290	430	600	roomWidth	390	false	false
1	dark	dark	bright	290	430	600	roomWidth	400	false	false
1	dark	dark	bright	290	450	600	roomWidth	310	false	false
1	dark	dark	bright	290	450	600	roomWidth	350	false	false
1	dark	dark	bright	290	450	600	roomWidth	310	false	false
1	dark	dark	bright	290	450	600	roomWidth	340	false	false
1	dark	dark	bright	290	450	600	roomWidth	350	false	false
1	dark	dark	bright	290	450	600	roomWidth	400	false	false
1	dark	dark	bright	290	450	600	roomWidth	400	false	false
1	dark	dark	bright	290	450	600	roomWidth	410	false	false
1	dark	dark	bright	290	450	600	roomWidth	400	false	false
1	dark	dark	bright	290	450	600	roomWidth	400	false	false
1	dark	dark	bright	290	470	600	roomWidth	380	false	false
1	dark	dark	bright	290	470	600	roomWidth	310	false	false
1	dark	dark	bright	290	470	600	roomWidth	340	false	false
1	dark	dark	bright	290	470	600	roomWidth	350	false	false
1	dark	dark	bright	290	470	600	roomWidth	370	false	false
1	dark	dark	bright	290	470	600	roomWidth	420	false	false
1	dark	dark	bright	290	470	600	roomWidth	400	false	false
1	dark	dark	bright	290	470	600	roomWidth	410	false	false
1	dark	dark	bright	290	470	600	roomWidth	400	false	false
1	dark	dark	bright	290	470	600	roomWidth	410	false	false
1	dark	dark	dark	290	430	600	roomWidth	280	false	false
1	dark	dark	dark	290	430	600	roomWidth	290	false	false
1	dark	dark	dark	290	430	600	roomWidth	300	false	false
1	dark	dark	dark	290	430	600	roomWidth	340	false	false
1	dark	dark	dark	290	430	600	roomWidth	330	false	false
1	dark	dark	dark	290	430	600	roomWidth	400	false	false
1	dark	dark	dark	290	430	600	roomWidth	370	false	false
1	dark	dark	dark	290	430	600	roomWidth	400	false	false
1	dark	dark	dark	290	430	600	roomWidth	380	false	false
1	dark	dark	dark	290	430	600	roomWidth	400	false	false
1	dark	dark	dark	290	450	600	roomWidth	310	false	false
1	dark	dark	dark	290	450	600	roomWidth	300	false	false
1	dark	dark	dark	290	450	600	roomWidth	320	false	false
1	dark	dark	dark	290	450	600	roomWidth	350	false	false
1	dark	dark	dark	290	450	600	roomWidth	350	false	false
1	dark	dark	dark	290	450	600	roomWidth	400	false	false
1	dark	dark	dark	290	450	600	roomWidth	400	false	false
1	dark	dark	dark	290	450	600	roomWidth	400	false	false
1	dark	dark	dark	290	450	600	roomWidth	400	false	false
1	dark	dark	dark	290	450	600	roomWidth	410	false	false
1	dark	dark	dark	290	470	600	roomWidth	390	false	false
1	dark	dark	dark	290	470	600	roomWidth	330	false	false
1	dark	dark	dark	290	470	600	roomWidth	340	false	false
1	dark	dark	dark	290	470	600	roomWidth	340	false	false
1	dark	dark	dark	290	470	600	roomWidth	360	false	false
1	dark	dark	dark	290	470	600	roomWidth	430	false	false
1	dark	dark	dark	290	470	600	roomWidth	400	false	false
1	dark	dark	dark	290	470	600	roomWidth	400	false	false
1	dark	dark	dark	290	470	600	roomWidth	420	false	false
1	dark	dark	dark	290	470	600	roomWidth	410	false	false
2	bright	bright	bright	290	430	600	roomWidth	550	false	false
2	bright	bright	bright	290	430	600	roomWidth	600	false	false
2	bright	bright	bright	290	430	600	roomWidth	550	false	false
2	bright	bright	bright	290	430	600	roomWidth	600	false	false
2	bright	bright	bright	290	430	600	roomWidth	550	false	false
2	bright	bright	bright	290	430	600	roomWidth	600	false	false
2	bright	bright	bright	290	430	600	roomWidth	600	false	false
2	bright	bright	bright	290	430	600	roomWidth	600	false	false
2	bright	bright	bright	290	430	600	roomWidth	650	false	false
2	bright	bright	bright	290	430	600	roomWidth	600	false	false
2	bright	bright	bright	290	450	600	roomWidth	600	false	false
2	bright	bright	bright	290	450	600	roomWidth	600	false	false
2	bright	bright	bright	290	450	600	roomWidth	600	false	false
2	bright	bright	bright	290	450	600	roomWidth	600	false	false
2	bright	bright	bright	290	450	600	roomWidth	600	false	false
2	bright	bright	bright	290	450	600	roomWidth	600	false	false
2	bright	bright	bright	290	450	600	roomWidth	650	false	false
2	bright	bright	bright	290	450	600	roomWidth	600	false	false
2	bright	bright	bright	290	450	600	roomWidth	650	false	false
2	bright	bright	bright	290	450	600	roomWidth	650	false	false
2	bright	bright	bright	290	470	600	roomWidth	700	false	false
2	bright	bright	bright	290	470	600	roomWidth	700	false	false
2	bright	bright	bright	290	470	600	roomWidth	650	false	false
2	bright	bright	bright	290	470	600	roomWidth	650	false	false
2	bright	bright	bright	290	470	600	roomWidth	650	false	false
2	bright	bright	bright	290	470	600	roomWidth	650	false	false
2	bright	bright	bright	290	470	600	roomWidth	700	false	false
2	bright	bright	bright	290	470	600	roomWidth	650	false	false
2	bright	bright	bright	290	470	600	roomWidth	700	false	false
2	bright	bright	bright	290	470	600	roomWidth	650	false	false
2	bright	bright	dark	290	430	600	roomWidth	450	false	true
2	bright	bright	dark	290	430	600	roomWidth	550	false	false
2	bright	bright	dark	290	430	600	roomWidth	600	false	false
2	bright	bright	dark	290	430	600	roomWidth	600	false	false
2	bright	bright	dark	290	430	600	roomWidth	600	false	false
2	bright	bright	dark	290	430	600	roomWidth	600	false	false
2	bright	bright	dark	290	430	600	roomWidth	600	false	false
2	bright	bright	dark	290	430	600	roomWidth	600	false	false
2	bright	bright	dark	290	430	600	roomWidth	550	false	false
2	bright	bright	dark	290	430	600	roomWidth	600	false	false
2	bright	bright	dark	290	450	600	roomWidth	600	false	false
2	bright	bright	dark	290	450	600	roomWidth	600	false	false
2	bright	bright	dark	290	450	600	roomWidth	550	false	false
2	bright	bright	dark	290	450	600	roomWidth	650	false	false
2	bright	bright	dark	290	450	600	roomWidth	600	false	false
2	bright	bright	dark	290	450	600	roomWidth	600	false	false
2	bright	bright	dark	290	450	600	roomWidth	650	false	false
2	bright	bright	dark	290	450	600	roomWidth	600	false	false
2	bright	bright	dark	290	450	600	roomWidth	650	false	false
2	bright	bright	dark	290	450	600	roomWidth	600	false	false
2	bright	bright	dark	290	470	600	roomWidth	700	false	false
2	bright	bright	dark	290	470	600	roomWidth	700	false	false
2	bright	bright	dark	290	470	600	roomWidth	700	false	false
2	bright	bright	dark	290	470	600	roomWidth	650	false	false
2	bright	bright	dark	290	470	600	roomWidth	650	false	false
2	bright	bright	dark	290	470	600	roomWidth	650	false	false
2	bright	bright	dark	290	470	600	roomWidth	650	false	false
2	bright	bright	dark	290	470	600	roomWidth	650	false	false
2	bright	bright	dark	290	470	600	roomWidth	650	false	false
2	bright	bright	dark	290	470	600	roomWidth	650	false	false
2	bright	dark	bright	290	430	600	roomWidth	450	false	false
2	bright	dark	bright	290	430	600	roomWidth	550	false	false
2	bright	dark	bright	290	430	600	roomWidth	550	false	false
2	bright	dark	bright	290	430	600	roomWidth	550	false	false
2	bright	dark	bright	290	430	600	roomWidth	550	false	false
2	bright	dark	bright	290	430	600	roomWidth	600	false	false
2	bright	dark	bright	290	430	600	roomWidth	600	false	false
2	bright	dark	bright	290	430	600	roomWidth	650	false	false
2	bright	dark	bright	290	430	600	roomWidth	650	false	false
2	bright	dark	bright	290	430	600	roomWidth	650	false	false
2	bright	dark	bright	290	450	600	roomWidth	600	false	false
2	bright	dark	bright	290	450	600	roomWidth	650	false	false
2	bright	dark	bright	290	450	600	roomWidth	600	false	false
2	bright	dark	bright	290	450	600	roomWidth	600	false	false
2	bright	dark	bright	290	450	600	roomWidth	600	false	false
2	bright	dark	bright	290	450	600	roomWidth	650	false	false
2	bright	dark	bright	290	450	600	roomWidth	650	false	false
2	bright	dark	bright	290	450	600	roomWidth	650	false	false
2	bright	dark	bright	290	450	600	roomWidth	650	false	false
2	bright	dark	bright	290	450	600	roomWidth	600	false	false
2	bright	dark	bright	290	470	600	roomWidth	700	false	false
2	bright	dark	bright	290	470	600	roomWidth	700	false	false
2	bright	dark	bright	290	470	600	roomWidth	600	false	false
2	bright	dark	bright	290	470	600	roomWidth	650	false	false
2	bright	dark	bright	290	470	600	roomWidth	650	false	false
2	bright	dark	bright	290	470	600	roomWidth	650	false	false
2	bright	dark	bright	290	470	600	roomWidth	650	false	false
2	bright	dark	bright	290	470	600	roomWidth	650	false	false
2	bright	dark	bright	290	470	600	roomWidth	700	false	false
2	bright	dark	bright	290	470	600	roomWidth	600	false	false
2	bright	dark	dark	290	430	600	roomWidth	500	false	false
2	bright	dark	dark	290	430	600	roomWidth	600	false	false
2	bright	dark	dark	290	430	600	roomWidth	500	false	false
2	bright	dark	dark	290	430	600	roomWidth	550	false	false
2	bright	dark	dark	290	430	600	roomWidth	600	false	false
2	bright	dark	dark	290	430	600	roomWidth	600	false	false
2	bright	dark	dark	290	430	600	roomWidth	600	false	false
2	bright	dark	dark	290	430	600	roomWidth	600	false	false
2	bright	dark	dark	290	430	600	roomWidth	600	false	false
2	bright	dark	dark	290	430	600	roomWidth	600	false	false
2	bright	dark	dark	290	450	600	roomWidth	650	false	false
2	bright	dark	dark	290	450	600	roomWidth	650	false	false
2	bright	dark	dark	290	450	600	roomWidth	600	false	false
2	bright	dark	dark	290	450	600	roomWidth	600	false	false
2	bright	dark	dark	290	450	600	roomWidth	600	false	false
2	bright	dark	dark	290	450	600	roomWidth	600	false	false
2	bright	dark	dark	290	450	600	roomWidth	600	false	false
2	bright	dark	dark	290	450	600	roomWidth	650	false	false
2	bright	dark	dark	290	450	600	roomWidth	600	false	false
2	bright	dark	dark	290	450	600	roomWidth	650	false	false
2	bright	dark	dark	290	470	600	roomWidth	650	false	false
2	bright	dark	dark	290	470	600	roomWidth	650	false	false
2	bright	dark	dark	290	470	600	roomWidth	650	false	false
2	bright	dark	dark	290	470	600	roomWidth	600	false	false
2	bright	dark	dark	290	470	600	roomWidth	650	false	false
2	bright	dark	dark	290	470	600	roomWidth	650	false	false
2	bright	dark	dark	290	470	600	roomWidth	700	false	false
2	bright	dark	dark	290	470	600	roomWidth	650	false	false
2	bright	dark	dark	290	470	600	roomWidth	700	false	false
2	bright	dark	dark	290	470	600	roomWidth	700	false	false
2	dark	bright	bright	290	430	600	roomWidth	550	false	false
2	dark	bright	bright	290	430	600	roomWidth	600	false	false
2	dark	bright	bright	290	430	600	roomWidth	550	false	false
2	dark	bright	bright	290	430	600	roomWidth	550	false	false
2	dark	bright	bright	290	430	600	roomWidth	600	false	false
2	dark	bright	bright	290	430	600	roomWidth	600	false	false
2	dark	bright	bright	290	430	600	roomWidth	600	false	false
2	dark	bright	bright	290	430	600	roomWidth	600	false	false
2	dark	bright	bright	290	430	600	roomWidth	600	false	false
2	dark	bright	bright	290	430	600	roomWidth	600	false	false
2	dark	bright	bright	290	450	600	roomWidth	600	false	false
2	dark	bright	bright	290	450	600	roomWidth	600	false	false
2	dark	bright	bright	290	450	600	roomWidth	600	false	false
2	dark	bright	bright	290	450	600	roomWidth	600	false	false
2	dark	bright	bright	290	450	600	roomWidth	650	false	false
2	dark	bright	bright	290	450	600	roomWidth	600	false	false
2	dark	bright	bright	290	450	600	roomWidth	650	false	false
2	dark	bright	bright	290	450	600	roomWidth	650	false	false
2	dark	bright	bright	290	450	600	roomWidth	600	false	false
2	dark	bright	bright	290	450	600	roomWidth	650	false	false
2	dark	bright	bright	290	470	600	roomWidth	700	false	false
2	dark	bright	bright	290	470	600	roomWidth	700	false	false
2	dark	bright	bright	290	470	600	roomWidth	650	false	false
2	dark	bright	bright	290	470	600	roomWidth	650	false	false
2	dark	bright	bright	290	470	600	roomWidth	650	false	false
2	dark	bright	bright	290	470	600	roomWidth	650	false	false
2	dark	bright	bright	290	470	600	roomWidth	650	false	false
2	dark	bright	bright	290	470	600	roomWidth	700	false	false
2	dark	bright	bright	290	470	600	roomWidth	650	false	false
2	dark	bright	bright	290	470	600	roomWidth	700	false	false
2	dark	bright	dark	290	430	600	roomWidth	550	false	false
2	dark	bright	dark	290	430	600	roomWidth	600	false	false
2	dark	bright	dark	290	430	600	roomWidth	550	false	false
2	dark	bright	dark	290	430	600	roomWidth	550	false	false
2	dark	bright	dark	290	430	600	roomWidth	600	false	false
2	dark	bright	dark	290	430	600	roomWidth	600	false	false
2	dark	bright	dark	290	430	600	roomWidth	650	false	false
2	dark	bright	dark	290	430	600	roomWidth	600	false	false
2	dark	bright	dark	290	430	600	roomWidth	600	false	false
2	dark	bright	dark	290	430	600	roomWidth	600	false	false
2	dark	bright	dark	290	450	600	roomWidth	600	false	false
2	dark	bright	dark	290	450	600	roomWidth	650	false	false
2	dark	bright	dark	290	450	600	roomWidth	600	false	false
2	dark	bright	dark	290	450	600	roomWidth	650	false	false
2	dark	bright	dark	290	450	600	roomWidth	600	false	false
2	dark	bright	dark	290	450	600	roomWidth	650	false	false
2	dark	bright	dark	290	450	600	roomWidth	650	false	false
2	dark	bright	dark	290	450	600	roomWidth	650	false	false
2	dark	bright	dark	290	450	600	roomWidth	650	false	false
2	dark	bright	dark	290	450	600	roomWidth	650	false	false
2	dark	bright	dark	290	470	600	roomWidth	600	false	false
2	dark	bright	dark	290	470	600	roomWidth	700	false	false
2	dark	bright	dark	290	470	600	roomWidth	650	false	false
2	dark	bright	dark	290	470	600	roomWidth	650	false	false
2	dark	bright	dark	290	470	600	roomWidth	650	false	false
2	dark	bright	dark	290	470	600	roomWidth	700	false	false
2	dark	bright	dark	290	470	600	roomWidth	650	false	false
2	dark	bright	dark	290	470	600	roomWidth	650	false	false
2	dark	bright	dark	290	470	600	roomWidth	650	false	false
2	dark	bright	dark	290	470	600	roomWidth	650	false	false
2	dark	dark	bright	290	430	600	roomWidth	550	false	false
2	dark	dark	bright	290	430	600	roomWidth	600	false	false
2	dark	dark	bright	290	430	600	roomWidth	550	false	false
2	dark	dark	bright	290	430	600	roomWidth	600	false	false
2	dark	dark	bright	290	430	600	roomWidth	600	false	false
2	dark	dark	bright	290	430	600	roomWidth	600	false	false
2	dark	dark	bright	290	430	600	roomWidth	600	false	false
2	dark	dark	bright	290	430	600	roomWidth	600	false	false
2	dark	dark	bright	290	430	600	roomWidth	600	false	false
2	dark	dark	bright	290	430	600	roomWidth	600	false	false
2	dark	dark	bright	290	450	600	roomWidth	650	false	false
2	dark	dark	bright	290	450	600	roomWidth	650	false	false
2	dark	dark	bright	290	450	600	roomWidth	600	false	false
2	dark	dark	bright	290	450	600	roomWidth	650	false	false
2	dark	dark	bright	290	450	600	roomWidth	600	false	false
2	dark	dark	bright	290	450	600	roomWidth	650	false	false
2	dark	dark	bright	290	450	600	roomWidth	650	false	false
2	dark	dark	bright	290	450	600	roomWidth	600	false	false
2	dark	dark	bright	290	450	600	roomWidth	650	false	false
2	dark	dark	bright	290	450	600	roomWidth	650	false	false
2	dark	dark	bright	290	470	600	roomWidth	700	false	false
2	dark	dark	bright	290	470	600	roomWidth	650	false	false
2	dark	dark	bright	290	470	600	roomWidth	650	false	false
2	dark	dark	bright	290	470	600	roomWidth	650	false	false
2	dark	dark	bright	290	470	600	roomWidth	650	false	false
2	dark	dark	bright	290	470	600	roomWidth	700	false	false
2	dark	dark	bright	290	470	600	roomWidth	650	false	false
2	dark	dark	bright	290	470	600	roomWidth	650	false	false
2	dark	dark	bright	290	470	600	roomWidth	650	false	false
2	dark	dark	bright	290	470	600	roomWidth	540	false	false
2	dark	dark	dark	290	430	600	roomWidth	500	false	false
2	dark	dark	dark	290	430	600	roomWidth	600	false	false
2	dark	dark	dark	290	430	600	roomWidth	550	false	false
2	dark	dark	dark	290	430	600	roomWidth	600	false	false
2	dark	dark	dark	290	430	600	roomWidth	550	false	false
2	dark	dark	dark	290	430	600	roomWidth	600	false	false
2	dark	dark	dark	290	430	600	roomWidth	600	false	false
2	dark	dark	dark	290	430	600	roomWidth	600	false	false
2	dark	dark	dark	290	430	600	roomWidth	600	false	false
2	dark	dark	dark	290	430	600	roomWidth	600	false	false
2	dark	dark	dark	290	450	600	roomWidth	600	false	false
2	dark	dark	dark	290	450	600	roomWidth	600	false	false
2	dark	dark	dark	290	450	600	roomWidth	600	false	false
2	dark	dark	dark	290	450	600	roomWidth	600	false	false
2	dark	dark	dark	290	450	600	roomWidth	600	false	false
2	dark	dark	dark	290	450	600	roomWidth	650	false	false
2	dark	dark	dark	290	450	600	roomWidth	650	false	false
2	dark	dark	dark	290	450	600	roomWidth	650	false	false
2	dark	dark	dark	290	450	600	roomWidth	650	false	false
2	dark	dark	dark	290	450	600	roomWidth	650	false	false
2	dark	dark	dark	290	470	600	roomWidth	600	false	false
2	dark	dark	dark	290	470	600	roomWidth	700	false	false
2	dark	dark	dark	290	470	600	roomWidth	650	false	false
2	dark	dark	dark	290	470	600	roomWidth	700	false	false
2	dark	dark	dark	290	470	600	roomWidth	600	false	false
2	dark	dark	dark	290	470	600	roomWidth	700	false	false
2	dark	dark	dark	290	470	600	roomWidth	650	false	false
2	dark	dark	dark	290	470	600	roomWidth	650	false	false
2	dark	dark	dark	290	470	600	roomWidth	650	false	false
2	dark	dark	dark	290	470	600	roomWidth	650	false	false
3	bright	bright	bright	290	430	600	roomWidth	300	false	false
3	bright	bright	bright	290	430	600	roomWidth	250	false	false
3	bright	bright	bright	290	430	600	roomWidth	300	false	false
3	bright	bright	bright	290	430	600	roomWidth	300	false	false
3	bright	bright	bright	290	430	600	roomWidth	350	false	false
3	bright	bright	bright	290	430	600	roomWidth	300	false	false
3	bright	bright	bright	290	430	600	roomWidth	300	false	false
3	bright	bright	bright	290	430	600	roomWidth	400	false	false
3	bright	bright	bright	290	430	600	roomWidth	300	false	false
3	bright	bright	bright	290	430	600	roomWidth	350	false	false
3	bright	bright	bright	290	450	600	roomWidth	350	false	false
3	bright	bright	bright	290	450	600	roomWidth	200	false	false
3	bright	bright	bright	290	450	600	roomWidth	400	false	false
3	bright	bright	bright	290	450	600	roomWidth	300	false	false
3	bright	bright	bright	290	450	600	roomWidth	300	false	false
3	bright	bright	bright	290	450	600	roomWidth	400	false	false
3	bright	bright	bright	290	450	600	roomWidth	400	false	false
3	bright	bright	bright	290	450	600	roomWidth	350	false	false
3	bright	bright	bright	290	450	600	roomWidth	300	false	false
3	bright	bright	bright	290	450	600	roomWidth	400	false	false
3	bright	bright	bright	290	470	600	roomWidth	350	false	false
3	bright	bright	bright	290	470	600	roomWidth	300	false	false
3	bright	bright	bright	290	470	600	roomWidth	350	false	false
3	bright	bright	bright	290	470	600	roomWidth	350	false	false
3	bright	bright	bright	290	470	600	roomWidth	400	false	false
3	bright	bright	bright	290	470	600	roomWidth	350	false	false
3	bright	bright	bright	290	470	600	roomWidth	400	false	false
3	bright	bright	bright	290	470	600	roomWidth	450	false	false
3	bright	bright	bright	290	470	600	roomWidth	350	false	false
3	bright	bright	bright	290	470	600	roomWidth	400	false	false
3	bright	bright	dark	290	430	600	roomWidth	350	false	false
3	bright	bright	dark	290	430	600	roomWidth	250	false	false
3	bright	bright	dark	290	430	600	roomWidth	250	false	false
3	bright	bright	dark	290	430	600	roomWidth	300	false	false
3	bright	bright	dark	290	430	600	roomWidth	300	false	false
3	bright	bright	dark	290	430	600	roomWidth	300	false	false
3	bright	bright	dark	290	430	600	roomWidth	300	false	false
3	bright	bright	dark	290	430	600	roomWidth	350	false	false
3	bright	bright	dark	290	430	600	roomWidth	350	false	false
3	bright	bright	dark	290	430	600	roomWidth	300	false	false
3	bright	bright	dark	290	450	600	roomWidth	300	false	false
3	bright	bright	dark	290	450	600	roomWidth	400	false	false
3	bright	bright	dark	290	450	600	roomWidth	250	false	false
3	bright	bright	dark	290	450	600	roomWidth	300	false	false
3	bright	bright	dark	290	450	600	roomWidth	300	false	false
3	bright	bright	dark	290	450	600	roomWidth	400	false	false
3	bright	bright	dark	290	450	600	roomWidth	300	false	false
3	bright	bright	dark	290	450	600	roomWidth	350	false	false
3	bright	bright	dark	290	450	600	roomWidth	300	false	false
3	bright	bright	dark	290	450	600	roomWidth	350	false	false
3	bright	bright	dark	290	470	600	roomWidth	400	false	false
3	bright	bright	dark	290	470	600	roomWidth	350	false	false
3	bright	bright	dark	290	470	600	roomWidth	300	false	false
3	bright	bright	dark	290	470	600	roomWidth	400	false	false
3	bright	bright	dark	290	470	600	roomWidth	400	false	false
3	bright	bright	dark	290	470	600	roomWidth	450	false	false
3	bright	bright	dark	290	470	600	roomWidth	350	false	false
3	bright	bright	dark	290	470	600	roomWidth	400	false	false
3	bright	bright	dark	290	470	600	roomWidth	400	false	false
3	bright	bright	dark	290	470	600	roomWidth	400	false	false
3	bright	dark	bright	290	430	600	roomWidth	300	false	false
3	bright	dark	bright	290	430	600	roomWidth	250	false	false
3	bright	dark	bright	290	430	600	roomWidth	200	false	false
3	bright	dark	bright	290	430	600	roomWidth	250	false	false
3	bright	dark	bright	290	430	600	roomWidth	300	false	false
3	bright	dark	bright	290	430	600	roomWidth	450	false	true
3	bright	dark	bright	290	430	600	roomWidth	300	false	false
3	bright	dark	bright	290	430	600	roomWidth	350	false	false
3	bright	dark	bright	290	430	600	roomWidth	350	false	false
3	bright	dark	bright	290	430	600	roomWidth	300	false	false
3	bright	dark	bright	290	450	600	roomWidth	300	false	false
3	bright	dark	bright	290	450	600	roomWidth	300	false	false
3	bright	dark	bright	290	450	600	roomWidth	300	false	false
3	bright	dark	bright	290	450	600	roomWidth	300	false	false
3	bright	dark	bright	290	450	600	roomWidth	300	false	false
3	bright	dark	bright	290	450	600	roomWidth	400	false	false
3	bright	dark	bright	290	450	600	roomWidth	350	false	false
3	bright	dark	bright	290	450	600	roomWidth	350	false	false
3	bright	dark	bright	290	450	600	roomWidth	400	false	false
3	bright	dark	bright	290	450	600	roomWidth	450	false	false
3	bright	dark	bright	290	470	600	roomWidth	400	false	false
3	bright	dark	bright	290	470	600	roomWidth	350	false	false
3	bright	dark	bright	290	470	600	roomWidth	400	false	false
3	bright	dark	bright	290	470	600	roomWidth	400	false	false
3	bright	dark	bright	290	470	600	roomWidth	400	false	false
3	bright	dark	bright	290	470	600	roomWidth	400	false	false
3	bright	dark	bright	290	470	600	roomWidth	400	false	false
3	bright	dark	bright	290	470	600	roomWidth	400	false	false
3	bright	dark	bright	290	470	600	roomWidth	350	false	false
3	bright	dark	bright	290	470	600	roomWidth	400	false	false
3	bright	dark	dark	290	430	600	roomWidth	250	false	false
3	bright	dark	dark	290	430	600	roomWidth	250	false	false
3	bright	dark	dark	290	430	600	roomWidth	200	false	false
3	bright	dark	dark	290	430	600	roomWidth	350	false	false
3	bright	dark	dark	290	430	600	roomWidth	350	false	false
3	bright	dark	dark	290	430	600	roomWidth	300	false	false
3	bright	dark	dark	290	430	600	roomWidth	250	false	false
3	bright	dark	dark	290	430	600	roomWidth	400	false	false
3	bright	dark	dark	290	430	600	roomWidth	350	false	false
3	bright	dark	dark	290	430	600	roomWidth	300	false	false
3	bright	dark	dark	290	450	600	roomWidth	300	false	false
3	bright	dark	dark	290	450	600	roomWidth	300	false	false
3	bright	dark	dark	290	450	600	roomWidth	300	false	false
3	bright	dark	dark	290	450	600	roomWidth	350	false	false
3	bright	dark	dark	290	450	600	roomWidth	300	false	false
3	bright	dark	dark	290	450	600	roomWidth	250	false	false
3	bright	dark	dark	290	450	600	roomWidth	300	false	false
3	bright	dark	dark	290	450	600	roomWidth	350	false	false
3	bright	dark	dark	290	450	600	roomWidth	350	false	false
3	bright	dark	dark	290	450	600	roomWidth	400	false	false
3	bright	dark	dark	290	470	600	roomWidth	400	false	false
3	bright	dark	dark	290	470	600	roomWidth	300	false	false
3	bright	dark	dark	290	470	600	roomWidth	350	false	false
3	bright	dark	dark	290	470	600	roomWidth	350	false	false
3	bright	dark	dark	290	470	600	roomWidth	400	false	false
3	bright	dark	dark	290	470	600	roomWidth	400	false	false
3	bright	dark	dark	290	470	600	roomWidth	350	false	false
3	bright	dark	dark	290	470	600	roomWidth	450	false	false
3	bright	dark	dark	290	470	600	roomWidth	400	false	false
3	bright	dark	dark	290	470	600	roomWidth	400	false	false
3	dark	bright	bright	290	430	600	roomWidth	250	false	false
3	dark	bright	bright	290	430	600	roomWidth	200	false	false
3	dark	bright	bright	290	430	600	roomWidth	250	false	false
3	dark	bright	bright	290	430	600	roomWidth	200	false	false
3	dark	bright	bright	290	430	600	roomWidth	250	false	false
3	dark	bright	bright	290	430	600	roomWidth	300	false	false
3	dark	bright	bright	290	430	600	roomWidth	350	false	false
3	dark	bright	bright	290	430	600	roomWidth	300	false	false
3	dark	bright	bright	290	430	600	roomWidth	350	false	false
3	dark	bright	bright	290	430	600	roomWidth	350	false	false
3	dark	bright	bright	290	450	600	roomWidth	350	false	false
3	dark	bright	bright	290	450	600	roomWidth	350	false	false
3	dark	bright	bright	290	450	600	roomWidth	300	false	false
3	dark	bright	bright	290	450	600	roomWidth	350	false	false
3	dark	bright	bright	290	450	600	roomWidth	300	false	false
3	dark	bright	bright	290	450	600	roomWidth	350	false	false
3	dark	bright	bright	290	450	600	roomWidth	400	false	false
3	dark	bright	bright	290	450	600	roomWidth	350	false	false
3	dark	bright	bright	290	450	600	roomWidth	400	false	false
3	dark	bright	bright	290	450	600	roomWidth	400	false	false
3	dark	bright	bright	290	470	600	roomWidth	400	false	false
3	dark	bright	bright	290	470	600	roomWidth	300	false	false
3	dark	bright	bright	290	470	600	roomWidth	450	false	false
3	dark	bright	bright	290	470	600	roomWidth	400	false	false
3	dark	bright	bright	290	470	600	roomWidth	400	false	false
3	dark	bright	bright	290	470	600	roomWidth	400	false	false
3	dark	bright	bright	290	470	600	roomWidth	500	false	false
3	dark	bright	bright	290	470	600	roomWidth	500	false	false
3	dark	bright	bright	290	470	600	roomWidth	400	false	false
3	dark	bright	bright	290	470	600	roomWidth	400	false	false
3	dark	bright	dark	290	430	600	roomWidth	350	false	false
3	dark	bright	dark	290	430	600	roomWidth	300	false	false
3	dark	bright	dark	290	430	600	roomWidth	350	false	false
3	dark	bright	dark	290	430	600	roomWidth	350	false	false
3	dark	bright	dark	290	430	600	roomWidth	350	false	false
3	dark	bright	dark	290	430	600	roomWidth	250	false	false
3	dark	bright	dark	290	430	600	roomWidth	300	false	false
3	dark	bright	dark	290	430	600	roomWidth	350	false	false
3	dark	bright	dark	290	430	600	roomWidth	300	false	false
3	dark	bright	dark	290	430	600	roomWidth	300	false	false
3	dark	bright	dark	290	450	600	roomWidth	250	false	false
3	dark	bright	dark	290	450	600	roomWidth	250	false	false
3	dark	bright	dark	290	450	600	roomWidth	300	false	false
3	dark	bright	dark	290	450	600	roomWidth	250	false	false
3	dark	bright	dark	290	450	600	roomWidth	350	false	false
3	dark	bright	dark	290	450	600	roomWidth	350	false	false
3	dark	bright	dark	290	450	600	roomWidth	350	false	false
3	dark	bright	dark	290	450	600	roomWidth	400	false	false
3	dark	bright	dark	290	450	600	roomWidth	300	false	false
3	dark	bright	dark	290	450	600	roomWidth	350	false	false
3	dark	bright	dark	290	470	600	roomWidth	350	false	false
3	dark	bright	dark	290	470	600	roomWidth	350	false	false
3	dark	bright	dark	290	470	600	roomWidth	400	false	false
3	dark	bright	dark	290	470	600	roomWidth	400	false	false
3	dark	bright	dark	290	470	600	roomWidth	400	false	false
3	dark	bright	dark	290	470	600	roomWidth	400	false	false
3	dark	bright	dark	290	470	600	roomWidth	450	false	false
3	dark	bright	dark	290	470	600	roomWidth	400	false	false
3	dark	bright	dark	290	470	600	roomWidth	400	false	false
3	dark	bright	dark	290	470	600	roomWidth	350	false	false
3	dark	dark	bright	290	430	600	roomWidth	250	false	false
3	dark	dark	bright	290	430	600	roomWidth	200	false	false
3	dark	dark	bright	290	430	600	roomWidth	200	false	false
3	dark	dark	bright	290	430	600	roomWidth	300	false	false
3	dark	dark	bright	290	430	600	roomWidth	300	false	false
3	dark	dark	bright	290	430	600	roomWidth	300	false	false
3	dark	dark	bright	290	430	600	roomWidth	250	false	false
3	dark	dark	bright	290	430	600	roomWidth	350	false	false
3	dark	dark	bright	290	430	600	roomWidth	300	false	false
3	dark	dark	bright	290	430	600	roomWidth	300	false	false
3	dark	dark	bright	290	450	600	roomWidth	300	false	false
3	dark	dark	bright	290	450	600	roomWidth	300	false	false
3	dark	dark	bright	290	450	600	roomWidth	350	false	false
3	dark	dark	bright	290	450	600	roomWidth	300	false	false
3	dark	dark	bright	290	450	600	roomWidth	300	false	false
3	dark	dark	bright	290	450	600	roomWidth	350	false	false
3	dark	dark	bright	290	450	600	roomWidth	350	false	false
3	dark	dark	bright	290	450	600	roomWidth	400	false	false
3	dark	dark	bright	290	450	600	roomWidth	350	false	false
3	dark	dark	bright	290	450	600	roomWidth	350	false	false
3	dark	dark	bright	290	470	600	roomWidth	300	false	false
3	dark	dark	bright	290	470	600	roomWidth	300	false	false
3	dark	dark	bright	290	470	600	roomWidth	350	false	false
3	dark	dark	bright	290	470	600	roomWidth	400	false	false
3	dark	dark	bright	290	470	600	roomWidth	400	false	false
3	dark	dark	bright	290	470	600	roomWidth	300	false	false
3	dark	dark	bright	290	470	600	roomWidth	450	false	false
3	dark	dark	bright	290	470	600	roomWidth	450	false	false
3	dark	dark	bright	290	470	600	roomWidth	400	false	false
3	dark	dark	bright	290	470	600	roomWidth	350	false	false
3	dark	dark	dark	290	430	600	roomWidth	350	false	false
3	dark	dark	dark	290	430	600	roomWidth	250	false	false
3	dark	dark	dark	290	430	600	roomWidth	300	false	false
3	dark	dark	dark	290	430	600	roomWidth	250	false	false
3	dark	dark	dark	290	430	600	roomWidth	250	false	false
3	dark	dark	dark	290	430	600	roomWidth	250	false	false
3	dark	dark	dark	290	430	600	roomWidth	300	false	false
3	dark	dark	dark	290	430	600	roomWidth	350	false	false
3	dark	dark	dark	290	430	600	roomWidth	350	false	false
3	dark	dark	dark	290	430	600	roomWidth	350	false	false
3	dark	dark	dark	290	450	600	roomWidth	250	false	false
3	dark	dark	dark	290	450	600	roomWidth	300	false	false
3	dark	dark	dark	290	450	600	roomWidth	300	false	false
3	dark	dark	dark	290	450	600	roomWidth	350	false	false
3	dark	dark	dark	290	450	600	roomWidth	350	false	false
3	dark	dark	dark	290	450	600	roomWidth	350	false	false
3	dark	dark	dark	290	450	600	roomWidth	350	false	false
3	dark	dark	dark	290	450	600	roomWidth	300	false	false
3	dark	dark	dark	290	450	600	roomWidth	400	false	false
3	dark	dark	dark	290	450	600	roomWidth	350	false	false
3	dark	dark	dark	290	470	600	roomWidth	300	false	false
3	dark	dark	dark	290	470	600	roomWidth	300	false	false
3	dark	dark	dark	290	470	600	roomWidth	300	false	false
3	dark	dark	dark	290	470	600	roomWidth	400	false	false
3	dark	dark	dark	290	470	600	roomWidth	350	false	false
3	dark	dark	dark	290	470	600	roomWidth	350	false	false
3	dark	dark	dark	290	470	600	roomWidth	400	false	false
3	dark	dark	dark	290	470	600	roomWidth	400	false	false
3	dark	dark	dark	290	470	600	roomWidth	450	false	false
3	dark	dark	dark	290	470	600	roomWidth	350	false	false
4	bright	bright	bright	290	430	600	roomWidth	450	false	false
4	bright	bright	bright	290	430	600	roomWidth	380	false	false
4	bright	bright	bright	290	430	600	roomWidth	400	false	false
4	bright	bright	bright	290	430	600	roomWidth	400	false	false
4	bright	bright	bright	290	430	600	roomWidth	440	false	false
4	bright	bright	bright	290	430	600	roomWidth	420	false	false
4	bright	bright	bright	290	430	600	roomWidth	480	false	false
4	bright	bright	bright	290	430	600	roomWidth	500	false	false
4	bright	bright	bright	290	430	600	roomWidth	500	false	false
4	bright	bright	bright	290	430	600	roomWidth	470	false	false
4	bright	bright	bright	290	450	600	roomWidth	380	false	false
4	bright	bright	bright	290	450	600	roomWidth	450	false	false
4	bright	bright	bright	290	450	600	roomWidth	380	false	false
4	bright	bright	bright	290	450	600	roomWidth	420	false	false
4	bright	bright	bright	290	450	600	roomWidth	500	false	false
4	bright	bright	bright	290	450	600	roomWidth	520	false	false
4	bright	bright	bright	290	450	600	roomWidth	500	false	false
4	bright	bright	bright	290	450	600	roomWidth	510	false	false
4	bright	bright	bright	290	450	600	roomWidth	520	false	false
4	bright	bright	bright	290	450	600	roomWidth	520	false	false
4	bright	bright	bright	290	470	600	roomWidth	480	false	false
4	bright	bright	bright	290	470	600	roomWidth	480	false	false
4	bright	bright	bright	290	470	600	roomWidth	420	false	false
4	bright	bright	bright	290	470	600	roomWidth	430	false	false
4	bright	bright	bright	290	470	600	roomWidth	480	false	false
4	bright	bright	bright	290	470	600	roomWidth	520	false	false
4	bright	bright	bright	290	470	600	roomWidth	520	false	false
4	bright	bright	bright	290	470	600	roomWidth	550	false	false
4	bright	bright	bright	290	470	600	roomWidth	560	false	false
4	bright	bright	bright	290	470	600	roomWidth	560	false	false
4	bright	bright	dark	290	430	600	roomWidth	400	false	false
4	bright	bright	dark	290	430	600	roomWidth	380	false	false
4	bright	bright	dark	290	430	600	roomWidth	420	false	false
4	bright	bright	dark	290	430	600	roomWidth	420	false	false
4	bright	bright	dark	290	430	600	roomWidth	403	false	false
4	bright	bright	dark	290	430	600	roomWidth	450	false	false
4	bright	bright	dark	290	430	600	roomWidth	480	false	false
4	bright	bright	dark	290	430	600	roomWidth	500	false	false
4	bright	bright	dark	290	430	600	roomWidth	500	false	false
4	bright	bright	dark	290	430	600	roomWidth	500	false	false
4	bright	bright	dark	290	450	600	roomWidth	550	false	false
4	bright	bright	dark	290	450	600	roomWidth	400	false	false
4	bright	bright	dark	290	450	600	roomWidth	400	false	false
4	bright	bright	dark	290	450	600	roomWidth	460	false	false
4	bright	bright	dark	290	450	600	roomWidth	450	false	false
4	bright	bright	dark	290	450	600	roomWidth	480	false	false
4	bright	bright	dark	290	450	600	roomWidth	500	false	false
4	bright	bright	dark	290	450	600	roomWidth	500	false	false
4	bright	bright	dark	290	450	600	roomWidth	520	false	false
4	bright	bright	dark	290	450	600	roomWidth	500	false	false
4	bright	bright	dark	290	470	600	roomWidth	500	false	false
4	bright	bright	dark	290	470	600	roomWidth	450	false	false
4	bright	bright	dark	290	470	600	roomWidth	380	false	false
4	bright	bright	dark	290	470	600	roomWidth	450	false	false
4	bright	bright	dark	290	470	600	roomWidth	490	false	false
4	bright	bright	dark	290	470	600	roomWidth	480	false	false
4	bright	bright	dark	290	470	600	roomWidth	490	false	false
4	bright	bright	dark	290	470	600	roomWidth	510	false	false
4	bright	bright	dark	290	470	600	roomWidth	520	false	false
4	bright	bright	dark	290	470	600	roomWidth	500	false	false
4	bright	dark	bright	290	430	600	roomWidth	400	false	false
4	bright	dark	bright	290	430	600	roomWidth	450	false	false
4	bright	dark	bright	290	430	600	roomWidth	350	false	false
4	bright	dark	bright	290	430	600	roomWidth	360	false	false
4	bright	dark	bright	290	430	600	roomWidth	400	false	false
4	bright	dark	bright	290	430	600	roomWidth	480	false	false
4	bright	dark	bright	290	430	600	roomWidth	380	false	false
4	bright	dark	bright	290	430	600	roomWidth	480	false	false
4	bright	dark	bright	290	430	600	roomWidth	440	false	false
4	bright	dark	bright	290	430	600	roomWidth	410	false	false
4	bright	dark	bright	290	450	600	roomWidth	400	false	false
4	bright	dark	bright	290	450	600	roomWidth	420	false	false
4	bright	dark	bright	290	450	600	roomWidth	420	false	false
4	bright	dark	bright	290	450	600	roomWidth	400	false	false
4	bright	dark	bright	290	450	600	roomWidth	470	false	false
4	bright	dark	bright	290	450	600	roomWidth	400	false	false
4	bright	dark	bright	290	450	600	roomWidth	480	false	false
4	bright	dark	bright	290	450	600	roomWidth	470	false	false
4	bright	dark	bright	290	450	600	roomWidth	490	false	false
4	bright	dark	bright	290	450	600	roomWidth	460	false	false
4	bright	dark	bright	290	470	600	roomWidth	600	false	true
4	bright	dark	bright	290	470	600	roomWidth	480	false	false
4	bright	dark	bright	290	470	600	roomWidth	380	false	true
4	bright	dark	bright	290	470	600	roomWidth	480	false	false
4	bright	dark	bright	290	470	600	roomWidth	490	false	false
4	bright	dark	bright	290	470	600	roomWidth	500	false	false
4	bright	dark	bright	290	470	600	roomWidth	500	false	false
4	bright	dark	bright	290	470	600	roomWidth	520	false	false
4	bright	dark	bright	290	470	600	roomWidth	520	false	false
4	bright	dark	bright	290	470	600	roomWidth	520	false	false
4	bright	dark	dark	290	430	600	roomWidth	500	false	false
4	bright	dark	dark	290	430	600	roomWidth	400	false	false
4	bright	dark	dark	290	430	600	roomWidth	350	false	false
4	bright	dark	dark	290	430	600	roomWidth	400	false	false
4	bright	dark	dark	290	430	600	roomWidth	430	false	false
4	bright	dark	dark	290	430	600	roomWidth	420	false	false
4	bright	dark	dark	290	430	600	roomWidth	460	false	false
4	bright	dark	dark	290	430	600	roomWidth	460	false	false
4	bright	dark	dark	290	430	600	roomWidth	500	false	false
4	bright	dark	dark	290	430	600	roomWidth	490	false	false
4	bright	dark	dark	290	450	600	roomWidth	450	false	false
4	bright	dark	dark	290	450	600	roomWidth	420	false	false
4	bright	dark	dark	290	450	600	roomWidth	420	false	false
4	bright	dark	dark	290	450	600	roomWidth	450	false	false
4	bright	dark	dark	290	450	600	roomWidth	400	false	false
4	bright	dark	dark	290	450	600	roomWidth	460	false	false
4	bright	dark	dark	290	450	600	roomWidth	500	false	false
4	bright	dark	dark	290	450	600	roomWidth	520	false	false
4	bright	dark	dark	290	450	600	roomWidth	520	false	false
4	bright	dark	dark	290	450	600	roomWidth	510	false	false
4	bright	dark	dark	290	470	600	roomWidth	420	false	false
4	bright	dark	dark	290	470	600	roomWidth	480	false	false
4	bright	dark	dark	290	470	600	roomWidth	420	false	false
4	bright	dark	dark	290	470	600	roomWidth	500	false	false
4	bright	dark	dark	290	470	600	roomWidth	450	false	false
4	bright	dark	dark	290	470	600	roomWidth	450	false	false
4	bright	dark	dark	290	470	600	roomWidth	500	false	false
4	bright	dark	dark	290	470	600	roomWidth	520	false	false
4	bright	dark	dark	290	470	600	roomWidth	560	false	false
4	bright	dark	dark	290	470	600	roomWidth	500	false	false
4	dark	bright	bright	290	430	600	roomWidth	400	false	false
4	dark	bright	bright	290	430	600	roomWidth	380	false	false
4	dark	bright	bright	290	430	600	roomWidth	380	false	false
4	dark	bright	bright	290	430	600	roomWidth	380	false	false
4	dark	bright	bright	290	430	600	roomWidth	450	false	false
4	dark	bright	bright	290	430	600	roomWidth	380	false	false
4	dark	bright	bright	290	430	600	roomWidth	480	false	false
4	dark	bright	bright	290	430	600	roomWidth	500	false	false
4	dark	bright	bright	290	430	600	roomWidth	490	false	false
4	dark	bright	bright	290	430	600	roomWidth	450	false	false
4	dark	bright	bright	290	450	600	roomWidth	500	false	false
4	dark	bright	bright	290	450	600	roomWidth	480	false	false
4	dark	bright	bright	290	450	600	roomWidth	400	false	false
4	dark	bright	bright	290	450	600	roomWidth	420	false	false
4	dark	bright	bright	290	450	600	roomWidth	450	false	false
4	dark	bright	bright	290	450	600	roomWidth	320	false	false
4	dark	bright	bright	290	450	600	roomWidth	500	false	false
4	dark	bright	bright	290	450	600	roomWidth	550	false	false
4	dark	bright	bright	290	450	600	roomWidth	500	false	false
4	dark	bright	bright	290	450	600	roomWidth	500	false	false
4	dark	bright	bright	290	470	600	roomWidth	550	false	false
4	dark	bright	bright	290	470	600	roomWidth	500	false	false
4	dark	bright	bright	290	470	600	roomWidth	450	false	false
4	dark	bright	bright	290	470	600	roomWidth	450	false	false
4	dark	bright	bright	290	470	600	roomWidth	420	false	false
4	dark	bright	bright	290	470	600	roomWidth	400	false	false
4	dark	bright	bright	290	470	600	roomWidth	540	false	false
4	dark	bright	bright	290	470	600	roomWidth	580	false	false
4	dark	bright	bright	290	470	600	roomWidth	500	false	false
4	dark	bright	bright	290	470	600	roomWidth	560	false	false
4	dark	bright	dark	290	430	600	roomWidth	400	false	false
4	dark	bright	dark	290	430	600	roomWidth	420	false	false
4	dark	bright	dark	290	430	600	roomWidth	380	false	false
4	dark	bright	dark	290	430	600	roomWidth	405	false	false
4	dark	bright	dark	290	430	600	roomWidth	430	false	false
4	dark	bright	dark	290	430	600	roomWidth	450	false	false
4	dark	bright	dark	290	430	600	roomWidth	460	false	false
4	dark	bright	dark	290	430	600	roomWidth	480	false	false
4	dark	bright	dark	290	430	600	roomWidth	450	false	false
4	dark	bright	dark	290	430	600	roomWidth	450	false	false
4	dark	bright	dark	290	450	600	roomWidth	450	false	false
4	dark	bright	dark	290	450	600	roomWidth	450	false	false
4	dark	bright	dark	290	450	600	roomWidth	400	false	false
4	dark	bright	dark	290	450	600	roomWidth	400	false	false
4	dark	bright	dark	290	450	600	roomWidth	500	false	false
4	dark	bright	dark	290	450	600	roomWidth	500	false	false
4	dark	bright	dark	290	450	600	roomWidth	490	false	false
4	dark	bright	dark	290	450	600	roomWidth	500	false	false
4	dark	bright	dark	290	450	600	roomWidth	550	false	false
4	dark	bright	dark	290	450	600	roomWidth	490	false	false
4	dark	bright	dark	290	470	600	roomWidth	500	false	false
4	dark	bright	dark	290	470	600	roomWidth	380	false	false
4	dark	bright	dark	290	470	600	roomWidth	450	false	false
4	dark	bright	dark	290	470	600	roomWidth	450	false	false
4	dark	bright	dark	290	470	600	roomWidth	480	false	false
4	dark	bright	dark	290	470	600	roomWidth	500	false	false
4	dark	bright	dark	290	470	600	roomWidth	520	false	false
4	dark	bright	dark	290	470	600	roomWidth	550	false	false
4	dark	bright	dark	290	470	600	roomWidth	550	false	false
4	dark	bright	dark	290	470	600	roomWidth	500	false	false
4	dark	dark	bright	290	430	600	roomWidth	450	false	false
4	dark	dark	bright	290	430	600	roomWidth	400	false	false
4	dark	dark	bright	290	430	600	roomWidth	390	false	false
4	dark	dark	bright	290	430	600	roomWidth	380	false	false
4	dark	dark	bright	290	430	600	roomWidth	450	false	false
4	dark	dark	bright	290	430	600	roomWidth	350	false	false
4	dark	dark	bright	290	430	600	roomWidth	450	false	false
4	dark	dark	bright	290	430	600	roomWidth	520	false	false
4	dark	dark	bright	290	430	600	roomWidth	480	false	false
4	dark	dark	bright	290	430	600	roomWidth	440	false	false
4	dark	dark	bright	290	450	600	roomWidth	400	false	false
4	dark	dark	bright	290	450	600	roomWidth	400	false	false
4	dark	dark	bright	290	450	600	roomWidth	380	false	false
4	dark	dark	bright	290	450	600	roomWidth	400	false	false
4	dark	dark	bright	290	450	600	roomWidth	470	false	false
4	dark	dark	bright	290	450	600	roomWidth	480	false	false
4	dark	dark	bright	290	450	600	roomWidth	480	false	false
4	dark	dark	bright	290	450	600	roomWidth	490	false	false
4	dark	dark	bright	290	450	600	roomWidth	490	false	false
4	dark	dark	bright	290	450	600	roomWidth	490	false	false
4	dark	dark	bright	290	470	600	roomWidth	500	false	false
4	dark	dark	bright	290	470	600	roomWidth	450	false	false
4	dark	dark	bright	290	470	600	roomWidth	400	false	false
4	dark	dark	bright	290	470	600	roomWidth	430	false	false
4	dark	dark	bright	290	470	600	roomWidth	420	false	false
4	dark	dark	bright	290	470	600	roomWidth	480	false	false
4	dark	dark	bright	290	470	600	roomWidth	490	false	false
4	dark	dark	bright	290	470	600	roomWidth	550	false	false
4	dark	dark	bright	290	470	600	roomWidth	520	false	false
4	dark	dark	bright	290	470	600	roomWidth	470	false	false
4	dark	dark	dark	290	430	600	roomWidth	380	false	false
4	dark	dark	dark	290	430	600	roomWidth	450	false	false
4	dark	dark	dark	290	430	600	roomWidth	350	false	false
4	dark	dark	dark	290	430	600	roomWidth	380	false	false
4	dark	dark	dark	290	430	600	roomWidth	430	false	false
4	dark	dark	dark	290	430	600	roomWidth	420	false	false
4	dark	dark	dark	290	430	600	roomWidth	490	false	false
4	dark	dark	dark	290	430	600	roomWidth	490	false	false
4	dark	dark	dark	290	430	600	roomWidth	500	false	false
4	dark	dark	dark	290	430	600	roomWidth	430	false	false
4	dark	dark	dark	290	450	600	roomWidth	400	false	false
4	dark	dark	dark	290	450	600	roomWidth	400	false	false
4	dark	dark	dark	290	450	600	roomWidth	380	false	false
4	dark	dark	dark	290	450	600	roomWidth	420	false	false
4	dark	dark	dark	290	450	600	roomWidth	450	false	false
4	dark	dark	dark	290	450	600	roomWidth	450	false	false
4	dark	dark	dark	290	450	600	roomWidth	480	false	false
4	dark	dark	dark	290	450	600	roomWidth	520	false	false
4	dark	dark	dark	290	450	600	roomWidth	490	false	false
4	dark	dark	dark	290	450	600	roomWidth	480	false	false
4	dark	dark	dark	290	470	600	roomWidth	450	false	false
4	dark	dark	dark	290	470	600	roomWidth	450	false	false
4	dark	dark	dark	290	470	600	roomWidth	380	false	false
4	dark	dark	dark	290	470	600	roomWidth	430	false	false
4	dark	dark	dark	290	470	600	roomWidth	400	false	false
4	dark	dark	dark	290	470	600	roomWidth	450	false	false
4	dark	dark	dark	290	470	600	roomWidth	520	false	false
4	dark	dark	dark	290	470	600	roomWidth	550	false	false
4	dark	dark	dark	290	470	600	roomWidth	520	false	false
4	dark	dark	dark	290	470	600	roomWidth	550	false	false
5	bright	bright	bright	290	430	600	roomWidth	480	false	true
5	bright	bright	bright	290	430	600	roomWidth	450	false	false
5	bright	bright	bright	290	430	600	roomWidth	370	false	false
5	bright	bright	bright	290	430	600	roomWidth	350	false	false
5	bright	bright	bright	290	430	600	roomWidth	370	false	false
5	bright	bright	bright	290	430	600	roomWidth	390	false	false
5	bright	bright	bright	290	430	600	roomWidth	380	false	false
5	bright	bright	bright	290	430	600	roomWidth	370	false	false
5	bright	bright	bright	290	430	600	roomWidth	380	false	false
5	bright	bright	bright	290	430	600	roomWidth	385	false	false
5	bright	bright	bright	290	450	600	roomWidth	490	false	true
5	bright	bright	bright	290	450	600	roomWidth	460	false	true
5	bright	bright	bright	290	450	600	roomWidth	390	false	false
5	bright	bright	bright	290	450	600	roomWidth	350	false	false
5	bright	bright	bright	290	450	600	roomWidth	375	false	false
5	bright	bright	bright	290	450	600	roomWidth	390	false	false
5	bright	bright	bright	290	450	600	roomWidth	370	false	false
5	bright	bright	bright	290	450	600	roomWidth	380	false	false
5	bright	bright	bright	290	450	600	roomWidth	375	false	false
5	bright	bright	bright	290	450	600	roomWidth	370	false	false
5	bright	bright	bright	290	470	600	roomWidth	500	false	true
5	bright	bright	bright	290	470	600	roomWidth	470	false	true
5	bright	bright	bright	290	470	600	roomWidth	400	false	false
5	bright	bright	bright	290	470	600	roomWidth	380	false	false
5	bright	bright	bright	290	470	600	roomWidth	400	false	false
5	bright	bright	bright	290	470	600	roomWidth	410	false	false
5	bright	bright	bright	290	470	600	roomWidth	400	false	false
5	bright	bright	bright	290	470	600	roomWidth	380	false	false
5	bright	bright	bright	290	470	600	roomWidth	390	false	false
5	bright	bright	bright	290	470	600	roomWidth	395	false	false
5	bright	bright	dark	290	430	600	roomWidth	470	false	true
5	bright	bright	dark	290	430	600	roomWidth	430	false	false
5	bright	bright	dark	290	430	600	roomWidth	370	false	false
5	bright	bright	dark	290	430	600	roomWidth	340	false	false
5	bright	bright	dark	290	430	600	roomWidth	360	false	false
5	bright	bright	dark	290	430	600	roomWidth	400	false	false
5	bright	bright	dark	290	430	600	roomWidth	370	false	false
5	bright	bright	dark	290	430	600	roomWidth	365	false	false
5	bright	bright	dark	290	430	600	roomWidth	365	false	false
5	bright	bright	dark	290	430	600	roomWidth	380	false	false
5	bright	bright	dark	290	450	600	roomWidth	500	false	true
5	bright	bright	dark	290	450	600	roomWidth	470	false	true
5	bright	bright	dark	290	450	600	roomWidth	370	false	false
5	bright	bright	dark	290	450	600	roomWidth	370	false	false
5	bright	bright	dark	290	450	600	roomWidth	380	false	false
5	bright	bright	dark	290	450	600	roomWidth	390	false	false
5	bright	bright	dark	290	450	600	roomWidth	370	false	false
5	bright	bright	dark	290	450	600	roomWidth	380	false	false
5	bright	bright	dark	290	450	600	roomWidth	365	false	false
5	bright	bright	dark	290	450	600	roomWidth	380	false	false
5	bright	bright	dark	290	470	600	roomWidth	480	false	true
5	bright	bright	dark	290	470	600	roomWidth	460	false	true
5	bright	bright	dark	290	470	600	roomWidth	400	false	false
5	bright	bright	dark	290	470	600	roomWidth	370	false	false
5	bright	bright	dark	290	470	600	roomWidth	390	false	false
5	bright	bright	dark	290	470	600	roomWidth	390	false	false
5	bright	bright	dark	290	470	600	roomWidth	380	false	false
5	bright	bright	dark	290	470	600	roomWidth	380	false	false
5	bright	bright	dark	290	470	600	roomWidth	375	false	false
5	bright	bright	dark	290	470	600	roomWidth	370	false	false
5	bright	dark	bright	290	430	600	roomWidth	470	false	true
5	bright	dark	bright	290	430	600	roomWidth	400	false	true
5	bright	dark	bright	290	430	600	roomWidth	360	false	false
5	bright	dark	bright	290	430	600	roomWidth	350	false	false
5	bright	dark	bright	290	430	600	roomWidth	360	false	false
5	bright	dark	bright	290	430	600	roomWidth	400	false	true
5	bright	dark	bright	290	430	600	roomWidth	370	false	false
5	bright	dark	bright	290	430	600	roomWidth	375	false	false
5	bright	dark	bright	290	430	600	roomWidth	370	false	false
5	bright	dark	bright	290	430	600	roomWidth	375	false	false
5	bright	dark	bright	290	450	600	roomWidth	470	false	true
5	bright	dark	bright	290	450	600	roomWidth	460	false	true
5	bright	dark	bright	290	450	600	roomWidth	380	false	false
5	bright	dark	bright	290	450	600	roomWidth	380	false	false
5	bright	dark	bright	290	450	600	roomWidth	350	false	false
5	bright	dark	bright	290	450	600	roomWidth	390	false	false
5	bright	dark	bright	290	450	600	roomWidth	390	false	false
5	bright	dark	bright	290	450	600	roomWidth	380	false	false
5	bright	dark	bright	290	450	600	roomWidth	370	false	false
5	bright	dark	bright	290	450	600	roomWidth	370	false	false
5	bright	dark	bright	290	470	600	roomWidth	490	false	true
5	bright	dark	bright	290	470	600	roomWidth	470	false	true
5	bright	dark	bright	290	470	600	roomWidth	390	false	false
5	bright	dark	bright	290	470	600	roomWidth	380	false	false
5	bright	dark	bright	290	470	600	roomWidth	380	false	false
5	bright	dark	bright	290	470	600	roomWidth	390	false	false
5	bright	dark	bright	290	470	600	roomWidth	380	false	false
5	bright	dark	bright	290	470	600	roomWidth	390	false	false
5	bright	dark	bright	290	470	600	roomWidth	385	false	false
5	bright	dark	bright	290	470	600	roomWidth	385	false	false
5	bright	dark	dark	290	430	600	roomWidth	480	false	true
5	bright	dark	dark	290	430	600	roomWidth	430	false	false
5	bright	dark	dark	290	430	600	roomWidth	380	false	false
5	bright	dark	dark	290	430	600	roomWidth	265	false	true
5	bright	dark	dark	290	430	600	roomWidth	360	false	false
5	bright	dark	dark	290	430	600	roomWidth	390	false	false
5	bright	dark	dark	290	430	600	roomWidth	350	false	false
5	bright	dark	dark	290	430	600	roomWidth	370	false	false
5	bright	dark	dark	290	430	600	roomWidth	365	false	false
5	bright	dark	dark	290	430	600	roomWidth	375	false	false
5	bright	dark	dark	290	450	600	roomWidth	460	false	true
5	bright	dark	dark	290	450	600	roomWidth	480	false	true
5	bright	dark	dark	290	450	600	roomWidth	380	false	false
5	bright	dark	dark	290	450	600	roomWidth	350	false	false
5	bright	dark	dark	290	450	600	roomWidth	360	false	false
5	bright	dark	dark	290	450	600	roomWidth	380	false	false
5	bright	dark	dark	290	450	600	roomWidth	390	false	false
5	bright	dark	dark	290	450	600	roomWidth	380	false	false
5	bright	dark	dark	290	450	600	roomWidth	375	false	false
5	bright	dark	dark	290	450	600	roomWidth	385	false	false
5	bright	dark	dark	290	470	600	roomWidth	480	false	true
5	bright	dark	dark	290	470	600	roomWidth	450	false	false
5	bright	dark	dark	290	470	600	roomWidth	360	false	false
5	bright	dark	dark	290	470	600	roomWidth	375	false	false
5	bright	dark	dark	290	470	600	roomWidth	370	false	false
5	bright	dark	dark	290	470	600	roomWidth	410	false	false
5	bright	dark	dark	290	470	600	roomWidth	390	false	false
5	bright	dark	dark	290	470	600	roomWidth	380	false	false
5	bright	dark	dark	290	470	600	roomWidth	380	false	false
5	bright	dark	dark	290	470	600	roomWidth	385	false	false
5	dark	bright	bright	290	430	600	roomWidth	475	false	true
5	dark	bright	bright	290	430	600	roomWidth	460	false	true
5	dark	bright	bright	290	430	600	roomWidth	380	false	false
5	dark	bright	bright	290	430	600	roomWidth	360	false	false
5	dark	bright	bright	290	430	600	roomWidth	360	false	false
5	dark	bright	bright	290	430	600	roomWidth	390	false	false
5	dark	bright	bright	290	430	600	roomWidth	380	false	false
5	dark	bright	bright	290	430	600	roomWidth	365	false	false
5	dark	bright	bright	290	430	600	roomWidth	370	false	false
5	dark	bright	bright	290	430	600	roomWidth	380	false	false
5	dark	bright	bright	290	450	600	roomWidth	490	false	true
5	dark	bright	bright	290	450	600	roomWidth	460	false	true
5	dark	bright	bright	290	450	600	roomWidth	370	false	false
5	dark	bright	bright	290	450	600	roomWidth	370	false	false
5	dark	bright	bright	290	450	600	roomWidth	350	false	false
5	dark	bright	bright	290	450	600	roomWidth	390	false	false
5	dark	bright	bright	290	450	600	roomWidth	380	false	false
5	dark	bright	bright	290	450	600	roomWidth	380	false	false
5	dark	bright	bright	290	450	600	roomWidth	380	false	false
5	dark	bright	bright	290	450	600	roomWidth	385	false	false
5	dark	bright	bright	290	470	600	roomWidth	500	false	true
5	dark	bright	bright	290	470	600	roomWidth	470	false	true
5	dark	bright	bright	290	470	600	roomWidth	369	false	false
5	dark	bright	bright	290	470	600	roomWidth	360	false	false
5	dark	bright	bright	290	470	600	roomWidth	380	false	false
5	dark	bright	bright	290	470	600	roomWidth	400	false	false
5	dark	bright	bright	290	470	600	roomWidth	390	false	false
5	dark	bright	bright	290	470	600	roomWidth	390	false	false
5	dark	bright	bright	290	470	600	roomWidth	395	false	false
5	dark	bright	bright	290	470	600	roomWidth	390	false	false
5	dark	bright	dark	290	430	600	roomWidth	460	false	true
5	dark	bright	dark	290	430	600	roomWidth	470	false	true
5	dark	bright	dark	290	430	600	roomWidth	350	false	false
5	dark	bright	dark	290	430	600	roomWidth	375	false	false
5	dark	bright	dark	290	430	600	roomWidth	370	false	false
5	dark	bright	dark	290	430	600	roomWidth	380	false	false
5	dark	bright	dark	290	430	600	roomWidth	370	false	false
5	dark	bright	dark	290	430	600	roomWidth	370	false	false
5	dark	bright	dark	290	430	600	roomWidth	375	false	false
5	dark	bright	dark	290	430	600	roomWidth	375	false	false
5	dark	bright	dark	290	450	600	roomWidth	480	false	true
5	dark	bright	dark	290	450	600	roomWidth	430	false	true
5	dark	bright	dark	290	450	600	roomWidth	390	false	false
5	dark	bright	dark	290	450	600	roomWidth	380	false	false
5	dark	bright	dark	290	450	600	roomWidth	370	false	false
5	dark	bright	dark	290	450	600	roomWidth	390	false	false
5	dark	bright	dark	290	450	600	roomWidth	370	false	false
5	dark	bright	dark	290	450	600	roomWidth	380	false	false
5	dark	bright	dark	290	450	600	roomWidth	370	false	false
5	dark	bright	dark	290	450	600	roomWidth	375	false	false
5	dark	bright	dark	290	470	600	roomWidth	510	false	true
5	dark	bright	dark	290	470	600	roomWidth	470	false	true
5	dark	bright	dark	290	470	600	roomWidth	390	false	false
5	dark	bright	dark	290	470	600	roomWidth	370	false	false
5	dark	bright	dark	290	470	600	roomWidth	380	false	false
5	dark	bright	dark	290	470	600	roomWidth	400	false	false
5	dark	bright	dark	290	470	600	roomWidth	390	false	false
5	dark	bright	dark	290	470	600	roomWidth	390	false	false
5	dark	bright	dark	290	470	600	roomWidth	380	false	false
5	dark	bright	dark	290	470	600	roomWidth	385	false	false
5	dark	dark	bright	290	430	600	roomWidth	470	false	true
5	dark	dark	bright	290	430	600	roomWidth	430	false	false
5	dark	dark	bright	290	430	600	roomWidth	360	false	false
5	dark	dark	bright	290	430	600	roomWidth	350	false	false
5	dark	dark	bright	290	430	600	roomWidth	370	false	false
5	dark	dark	bright	290	430	600	roomWidth	390	false	false
5	dark	dark	bright	290	430	600	roomWidth	370	false	false
5	dark	dark	bright	290	430	600	roomWidth	375	false	false
5	dark	dark	bright	290	430	600	roomWidth	375	false	false
5	dark	dark	bright	290	430	600	roomWidth	380	false	false
5	dark	dark	bright	290	450	600	roomWidth	480	false	true
5	dark	dark	bright	290	450	600	roomWidth	460	false	true
5	dark	dark	bright	290	450	600	roomWidth	380	false	false
5	dark	dark	bright	290	450	600	roomWidth	360	false	false
5	dark	dark	bright	290	450	600	roomWidth	360	false	false
5	dark	dark	bright	290	450	600	roomWidth	380	false	false
5	dark	dark	bright	290	450	600	roomWidth	370	false	false
5	dark	dark	bright	290	450	600	roomWidth	375	false	false
5	dark	dark	bright	290	450	600	roomWidth	375	false	false
5	dark	dark	bright	290	450	600	roomWidth	380	false	false
5	dark	dark	bright	290	470	600	roomWidth	485	false	true
5	dark	dark	bright	290	470	600	roomWidth	490	false	true
5	dark	dark	bright	290	470	600	roomWidth	390	false	false
5	dark	dark	bright	290	470	600	roomWidth	360	false	true
5	dark	dark	bright	290	470	600	roomWidth	380	false	false
5	dark	dark	bright	290	470	600	roomWidth	390	false	false
5	dark	dark	bright	290	470	600	roomWidth	390	false	false
5	dark	dark	bright	290	470	600	roomWidth	390	false	false
5	dark	dark	bright	290	470	600	roomWidth	385	false	false
5	dark	dark	bright	290	470	600	roomWidth	385	false	false
5	dark	dark	dark	290	430	600	roomWidth	470	false	true
5	dark	dark	dark	290	430	600	roomWidth	470	false	true
5	dark	dark	dark	290	430	600	roomWidth	370	false	false
5	dark	dark	dark	290	430	600	roomWidth	360	false	false
5	dark	dark	dark	290	430	600	roomWidth	350	false	false
5	dark	dark	dark	290	430	600	roomWidth	390	false	false
5	dark	dark	dark	290	430	600	roomWidth	360	false	false
5	dark	dark	dark	290	430	600	roomWidth	380	false	false
5	dark	dark	dark	290	430	600	roomWidth	370	false	false
5	dark	dark	dark	290	430	600	roomWidth	370	false	false
5	dark	dark	dark	290	450	600	roomWidth	485	false	true
5	dark	dark	dark	290	450	600	roomWidth	470	false	true
5	dark	dark	dark	290	450	600	roomWidth	390	false	false
5	dark	dark	dark	290	450	600	roomWidth	370	false	false
5	dark	dark	dark	290	450	600	roomWidth	375	false	false
5	dark	dark	dark	290	450	600	roomWidth	400	false	false
5	dark	dark	dark	290	450	600	roomWidth	390	false	false
5	dark	dark	dark	290	450	600	roomWidth	390	false	false
5	dark	dark	dark	290	450	600	roomWidth	375	false	false
5	dark	dark	dark	290	450	600	roomWidth	390	false	false
5	dark	dark	dark	290	470	600	roomWidth	490	false	true
5	dark	dark	dark	290	470	600	roomWidth	460	false	true
5	dark	dark	dark	290	470	600	roomWidth	370	false	false
5	dark	dark	dark	290	470	600	roomWidth	360	false	false
5	dark	dark	dark	290	470	600	roomWidth	400	false	false
5	dark	dark	dark	290	470	600	roomWidth	390	false	false
5	dark	dark	dark	290	470	600	roomWidth	380	false	false
5	dark	dark	dark	290	470	600	roomWidth		true	false
5	dark	dark	dark	290	470	600	roomWidth	375	false	false
5	dark	dark	dark	290	470	600	roomWidth	390	false	false
6	bright	bright	bright	290	430	600	roomWidth	300	false	false
6	bright	bright	bright	290	430	600	roomWidth	400	false	false
6	bright	bright	bright	290	430	600	roomWidth	350	false	false
6	bright	bright	bright	290	430	600	roomWidth	340	false	false
6	bright	bright	bright	290	430	600	roomWidth	350	false	false
6	bright	bright	bright	290	430	600	roomWidth	350	false	false
6	bright	bright	bright	290	430	600	roomWidth	380	false	false
6	bright	bright	bright	290	430	600	roomWidth	330	false	false
6	bright	bright	bright	290	430	600	roomWidth	380	false	false
6	bright	bright	bright	290	430	600	roomWidth	380	false	false
6	bright	bright	bright	290	450	600	roomWidth	300	false	false
6	bright	bright	bright	290	450	600	roomWidth	380	false	false
6	bright	bright	bright	290	450	600	roomWidth	380	false	false
6	bright	bright	bright	290	450	600	roomWidth	400	false	false
6	bright	bright	bright	290	450	600	roomWidth	400	false	false
6	bright	bright	bright	290	450	600	roomWidth	450	false	false
6	bright	bright	bright	290	450	600	roomWidth	380	false	false
6	bright	bright	bright	290	450	600	roomWidth	380	false	false
6	bright	bright	bright	290	450	600	roomWidth	430	false	false
6	bright	bright	bright	290	450	600	roomWidth	390	false	false
6	bright	bright	bright	290	470	600	roomWidth	400	false	false
6	bright	bright	bright	290	470	600	roomWidth	450	false	false
6	bright	bright	bright	290	470	600	roomWidth	400	false	false
6	bright	bright	bright	290	470	600	roomWidth	400	false	false
6	bright	bright	bright	290	470	600	roomWidth	380	false	false
6	bright	bright	bright	290	470	600	roomWidth	450	false	false
6	bright	bright	bright	290	470	600	roomWidth	450	false	false
6	bright	bright	bright	290	470	600	roomWidth	420	false	false
6	bright	bright	bright	290	470	600	roomWidth	450	false	false
6	bright	bright	bright	290	470	600	roomWidth	450	false	false
6	bright	bright	dark	290	430	600	roomWidth	300	false	false
6	bright	bright	dark	290	430	600	roomWidth	300	false	false
6	bright	bright	dark	290	430	600	roomWidth	350	false	false
6	bright	bright	dark	290	430	600	roomWidth	350	false	false
6	bright	bright	dark	290	430	600	roomWidth	350	false	false
6	bright	bright	dark	290	430	600	roomWidth	350	false	false
6	bright	bright	dark	290	430	600	roomWidth	380	false	false
6	bright	bright	dark	290	430	600	roomWidth	400	false	false
6	bright	bright	dark	290	430	600	roomWidth	380	false	false
6	bright	bright	dark	290	430	600	roomWidth	380	false	false
6	bright	bright	dark	290	450	600	roomWidth	330	false	false
6	bright	bright	dark	290	450	600	roomWidth	350	false	false
6	bright	bright	dark	290	450	600	roomWidth	400	false	false
6	bright	bright	dark	290	450	600	roomWidth	380	false	false
6	bright	bright	dark	290	450	600	roomWidth	380	false	false
6	bright	bright	dark	290	450	600	roomWidth	400	false	false
6	bright	bright	dark	290	450	600	roomWidth	400	false	false
6	bright	bright	dark	290	450	600	roomWidth	400	false	false
6	bright	bright	dark	290	450	600	roomWidth	400	false	false
6	bright	bright	dark	290	450	600	roomWidth	400	false	false
6	bright	bright	dark	290	470	600	roomWidth	350	false	false
6	bright	bright	dark	290	470	600	roomWidth	450	false	false
6	bright	bright	dark	290	470	600	roomWidth	380	false	false
6	bright	bright	dark	290	470	600	roomWidth	400	false	false
6	bright	bright	dark	290	470	600	roomWidth	400	false	false
6	bright	bright	dark	290	470	600	roomWidth	400	false	false
6	bright	bright	dark	290	470	600	roomWidth	450	false	false
6	bright	bright	dark	290	470	600	roomWidth	400	false	false
6	bright	bright	dark	290	470	600	roomWidth	420	false	false
6	bright	bright	dark	290	470	600	roomWidth	430	false	false
6	bright	dark	bright	290	430	600	roomWidth	330	false	false
6	bright	dark	bright	290	430	600	roomWidth	330	false	false
6	bright	dark	bright	290	430	600	roomWidth	330	false	false
6	bright	dark	bright	290	430	600	roomWidth	350	false	false
6	bright	dark	bright	290	430	600	roomWidth	340	false	false
6	bright	dark	bright	290	430	600	roomWidth	350	false	false
6	bright	dark	bright	290	430	600	roomWidth	380	false	false
6	bright	dark	bright	290	430	600	roomWidth	350	false	false
6	bright	dark	bright	290	430	600	roomWidth	350	false	false
6	bright	dark	bright	290	430	600	roomWidth	400	false	true
6	bright	dark	bright	290	450	600	roomWidth	350	false	false
6	bright	dark	bright	290	450	600	roomWidth	300	false	false
6	bright	dark	bright	290	450	600	roomWidth	400	false	false
6	bright	dark	bright	290	450	600	roomWidth	380	false	false
6	bright	dark	bright	290	450	600	roomWidth	350	false	false
6	bright	dark	bright	290	450	600	roomWidth	400	false	false
6	bright	dark	bright	290	450	600	roomWidth	400	false	false
6	bright	dark	bright	290	450	600	roomWidth	360	false	false
6	bright	dark	bright	290	450	600	roomWidth	400	false	false
6	bright	dark	bright	290	450	600	roomWidth	400	false	false
6	bright	dark	bright	290	470	600	roomWidth	400	false	false
6	bright	dark	bright	290	470	600	roomWidth	450	false	false
6	bright	dark	bright	290	470	600	roomWidth	400	false	false
6	bright	dark	bright	290	470	600	roomWidth	400	false	false
6	bright	dark	bright	290	470	600	roomWidth	400	false	false
6	bright	dark	bright	290	470	600	roomWidth	400	false	false
6	bright	dark	bright	290	470	600	roomWidth	450	false	false
6	bright	dark	bright	290	470	600	roomWidth	430	false	false
6	bright	dark	bright	290	470	600	roomWidth	450	false	false
6	bright	dark	bright	290	470	600	roomWidth	430	false	false
6	bright	dark	dark	290	430	600	roomWidth	250	false	false
6	bright	dark	dark	290	430	600	roomWidth	280	false	false
6	bright	dark	dark	290	430	600	roomWidth	380	false	false
6	bright	dark	dark	290	430	600	roomWidth	350	false	false
6	bright	dark	dark	290	430	600	roomWidth	330	false	false
6	bright	dark	dark	290	430	600	roomWidth	350	false	false
6	bright	dark	dark	290	430	600	roomWidth	380	false	false
6	bright	dark	dark	290	430	600	roomWidth	350	false	false
6	bright	dark	dark	290	430	600	roomWidth	380	false	false
6	bright	dark	dark	290	430	600	roomWidth	380	false	false
6	bright	dark	dark	290	450	600	roomWidth	350	false	false
6	bright	dark	dark	290	450	600	roomWidth	400	false	false
6	bright	dark	dark	290	450	600	roomWidth	350	false	false
6	bright	dark	dark	290	450	600	roomWidth	400	false	false
6	bright	dark	dark	290	450	600	roomWidth	380	false	false
6	bright	dark	dark	290	450	600	roomWidth	400	false	false
6	bright	dark	dark	290	450	600	roomWidth	450	false	false
6	bright	dark	dark	290	450	600	roomWidth	400	false	false
6	bright	dark	dark	290	450	600	roomWidth	420	false	false
6	bright	dark	dark	290	450	600	roomWidth	430	false	false
6	bright	dark	dark	290	470	600	roomWidth	400	false	false
6	bright	dark	dark	290	470	600	roomWidth	350	false	false
6	bright	dark	dark	290	470	600	roomWidth	400	false	false
6	bright	dark	dark	290	470	600	roomWidth	400	false	false
6	bright	dark	dark	290	470	600	roomWidth	400	false	false
6	bright	dark	dark	290	470	600	roomWidth	400	false	false
6	bright	dark	dark	290	470	600	roomWidth	450	false	false
6	bright	dark	dark	290	470	600	roomWidth	420	false	false
6	bright	dark	dark	290	470	600	roomWidth	450	false	false
6	bright	dark	dark	290	470	600	roomWidth	430	false	false
6	dark	bright	bright	290	430	600	roomWidth	300	false	false
6	dark	bright	bright	290	430	600	roomWidth	330	false	false
6	dark	bright	bright	290	430	600	roomWidth	380	false	false
6	dark	bright	bright	290	430	600	roomWidth	350	false	false
6	dark	bright	bright	290	430	600	roomWidth	350	false	false
6	dark	bright	bright	290	430	600	roomWidth	400	false	false
6	dark	bright	bright	290	430	600	roomWidth	380	false	false
6	dark	bright	bright	290	430	600	roomWidth	330	false	false
6	dark	bright	bright	290	430	600	roomWidth	400	false	false
6	dark	bright	bright	290	430	600	roomWidth	400	false	false
6	dark	bright	bright	290	450	600	roomWidth	330	false	false
6	dark	bright	bright	290	450	600	roomWidth	380	false	false
6	dark	bright	bright	290	450	600	roomWidth	380	false	false
6	dark	bright	bright	290	450	600	roomWidth	380	false	false
6	dark	bright	bright	290	450	600	roomWidth	380	false	false
6	dark	bright	bright	290	450	600	roomWidth	380	false	false
6	dark	bright	bright	290	450	600	roomWidth	380	false	false
6	dark	bright	bright	290	450	600	roomWidth	420	false	false
6	dark	bright	bright	290	450	600	roomWidth	420	false	false
6	dark	bright	bright	290	450	600	roomWidth	380	false	false
6	dark	bright	bright	290	470	600	roomWidth	300	false	true
6	dark	bright	bright	290	470	600	roomWidth	450	false	false
6	dark	bright	bright	290	470	600	roomWidth	380	false	false
6	dark	bright	bright	290	470	600	roomWidth	450	false	false
6	dark	bright	bright	290	470	600	roomWidth	400	false	false
6	dark	bright	bright	290	470	600	roomWidth	400	false	false
6	dark	bright	bright	290	470	600	roomWidth	450	false	false
6	dark	bright	bright	290	470	600	roomWidth	420	false	false
6	dark	bright	bright	290	470	600	roomWidth	450	false	false
6	dark	bright	bright	290	470	600	roomWidth	430	false	false
6	dark	bright	dark	290	430	600	roomWidth	300	false	false
6	dark	bright	dark	290	430	600	roomWidth	350	false	false
6	dark	bright	dark	290	430	600	roomWidth	350	false	false
6	dark	bright	dark	290	430	600	roomWidth	380	false	false
6	dark	bright	dark	290	430	600	roomWidth	350	false	false
6	dark	bright	dark	290	430	600	roomWidth	400	false	false
6	dark	bright	dark	290	430	600	roomWidth	380	false	false
6	dark	bright	dark	290	430	600	roomWidth	350	false	false
6	dark	bright	dark	290	430	600	roomWidth	380	false	false
6	dark	bright	dark	290	430	600	roomWidth	400	false	false
6	dark	bright	dark	290	450	600	roomWidth	280	false	false
6	dark	bright	dark	290	450	600	roomWidth	350	false	false
6	dark	bright	dark	290	450	600	roomWidth	380	false	false
6	dark	bright	dark	290	450	600	roomWidth	400	false	false
6	dark	bright	dark	290	450	600	roomWidth	380	false	false
6	dark	bright	dark	290	450	600	roomWidth	380	false	false
6	dark	bright	dark	290	450	600	roomWidth	400	false	false
6	dark	bright	dark	290	450	600	roomWidth	400	false	false
6	dark	bright	dark	290	450	600	roomWidth	430	false	false
6	dark	bright	dark	290	450	600	roomWidth	400	false	false
6	dark	bright	dark	290	470	600	roomWidth	350	false	false
6	dark	bright	dark	290	470	600	roomWidth	400	false	false
6	dark	bright	dark	290	470	600	roomWidth	430	false	false
6	dark	bright	dark	290	470	600	roomWidth	400	false	false
6	dark	bright	dark	290	470	600	roomWidth	380	false	false
6	dark	bright	dark	290	470	600	roomWidth	400	false	false
6	dark	bright	dark	290	470	600	roomWidth	420	false	false
6	dark	bright	dark	290	470	600	roomWidth	420	false	false
6	dark	bright	dark	290	470	600	roomWidth	430	false	false
6	dark	bright	dark	290	470	600	roomWidth	430	false	false
6	dark	dark	bright	290	430	600	roomWidth	280	false	false
6	dark	dark	bright	290	430	600	roomWidth	350	false	false
6	dark	dark	bright	290	430	600	roomWidth	300	false	false
6	dark	dark	bright	290	430	600	roomWidth	330	false	false
6	dark	dark	bright	290	430	600	roomWidth	350	false	false
6	dark	dark	bright	290	430	600	roomWidth	350	false	false
6	dark	dark	bright	290	430	600	roomWidth	400	false	false
6	dark	dark	bright	290	430	600	roomWidth	350	false	false
6	dark	dark	bright	290	430	600	roomWidth	380	false	false
6	dark	dark	bright	290	430	600	roomWidth	400	false	false
6	dark	dark	bright	290	450	600	roomWidth	350	false	false
6	dark	dark	bright	290	450	600	roomWidth	330	false	false
6	dark	dark	bright	290	450	600	roomWidth	400	false	false
6	dark	dark	bright	290	450	600	roomWidth	380	false	false
6	dark	dark	bright	290	450	600	roomWidth	380	false	false
6	dark	dark	bright	290	450	600	roomWidth	400	false	false
6	dark	dark	bright	290	450	600	roomWidth	380	false	false
6	dark	dark	bright	290	450	600	roomWidth	400	false	false
6	dark	dark	bright	290	450	600	roomWidth	420	false	false
6	dark	dark	bright	290	450	600	roomWidth	380	false	false
6	dark	dark	bright	290	470	600	roomWidth	330	false	false
6	dark	dark	bright	290	470	600	roomWidth	400	false	false
6	dark	dark	bright	290	470	600	roomWidth	430	false	false
6	dark	dark	bright	290	470	600	roomWidth	430	false	false
6	dark	dark	bright	290	470	600	roomWidth	380	false	false
6	dark	dark	bright	290	470	600	roomWidth	400	false	false
6	dark	dark	bright	290	470	600	roomWidth	450	false	false
6	dark	dark	bright	290	470	600	roomWidth	400	false	false
6	dark	dark	bright	290	470	600	roomWidth	430	false	false
6	dark	dark	bright	290	470	600	roomWidth	430	false	false
6	dark	dark	dark	290	430	600	roomWidth	300	false	false
6	dark	dark	dark	290	430	600	roomWidth	340	false	false
6	dark	dark	dark	290	430	600	roomWidth	350	false	false
6	dark	dark	dark	290	430	600	roomWidth	330	false	false
6	dark	dark	dark	290	430	600	roomWidth	330	false	false
6	dark	dark	dark	290	430	600	roomWidth	350	false	false
6	dark	dark	dark	290	430	600	roomWidth	400	false	false
6	dark	dark	dark	290	430	600	roomWidth	380	false	false
6	dark	dark	dark	290	430	600	roomWidth	370	false	false
6	dark	dark	dark	290	430	600	roomWidth	400	false	false
6	dark	dark	dark	290	450	600	roomWidth	280	false	false
6	dark	dark	dark	290	450	600	roomWidth	350	false	false
6	dark	dark	dark	290	450	600	roomWidth	400	false	false
6	dark	dark	dark	290	450	600	roomWidth	380	false	false
6	dark	dark	dark	290	450	600	roomWidth	350	false	false
6	dark	dark	dark	290	450	600	roomWidth	400	false	false
6	dark	dark	dark	290	450	600	roomWidth	400	false	false
6	dark	dark	dark	290	450	600	roomWidth	400	false	false
6	dark	dark	dark	290	450	600	roomWidth	420	false	false
6	dark	dark	dark	290	450	600	roomWidth	420	false	false
6	dark	dark	dark	290	470	600	roomWidth	350	false	true
6	dark	dark	dark	290	470	600	roomWidth	450	false	false
6	dark	dark	dark	290	470	600	roomWidth	430	false	false
6	dark	dark	dark	290	470	600	roomWidth	430	false	false
6	dark	dark	dark	290	470	600	roomWidth	400	false	false
6	dark	dark	dark	290	470	600	roomWidth	450	false	false
6	dark	dark	dark	290	470	600	roomWidth	430	false	false
6	dark	dark	dark	290	470	600	roomWidth	430	false	false
6	dark	dark	dark	290	470	600	roomWidth	420	false	false
6	dark	dark	dark	290	470	600	roomWidth	430	false	false
7	bright	bright	bright	290	430	600	roomWidth	300	false	false
7	bright	bright	bright	290	430	600	roomWidth	300	false	false
7	bright	bright	bright	290	430	600	roomWidth	320	false	false
7	bright	bright	bright	290	430	600	roomWidth	300	false	false
7	bright	bright	bright	290	430	600	roomWidth	300	false	false
7	bright	bright	bright	290	430	600	roomWidth	300	false	false
7	bright	bright	bright	290	430	600	roomWidth	300	false	false
7	bright	bright	bright	290	430	600	roomWidth	300	false	false
7	bright	bright	bright	290	430	600	roomWidth	300	false	false
7	bright	bright	bright	290	430	600	roomWidth	300	false	false
7	bright	bright	bright	290	450	600	roomWidth	320	false	false
7	bright	bright	bright	290	450	600	roomWidth	320	false	false
7	bright	bright	bright	290	450	600	roomWidth	320	false	false
7	bright	bright	bright	290	450	600	roomWidth	300	false	false
7	bright	bright	bright	290	450	600	roomWidth	300	false	false
7	bright	bright	bright	290	450	600	roomWidth	300	false	false
7	bright	bright	bright	290	450	600	roomWidth	300	false	false
7	bright	bright	bright	290	450	600	roomWidth	300	false	false
7	bright	bright	bright	290	450	600	roomWidth	300	false	false
7	bright	bright	bright	290	450	600	roomWidth	300	false	false
7	bright	bright	bright	290	470	600	roomWidth	300	false	false
7	bright	bright	bright	290	470	600	roomWidth	310	false	false
7	bright	bright	bright	290	470	600	roomWidth	320	false	false
7	bright	bright	bright	290	470	600	roomWidth	320	false	false
7	bright	bright	bright	290	470	600	roomWidth	300	false	false
7	bright	bright	bright	290	470	600	roomWidth	300	false	false
7	bright	bright	bright	290	470	600	roomWidth	300	false	false
7	bright	bright	bright	290	470	600	roomWidth	300	false	false
7	bright	bright	bright	290	470	600	roomWidth	300	false	false
7	bright	bright	bright	290	470	600	roomWidth	300	false	false
7	bright	bright	dark	290	430	600	roomWidth	300	false	false
7	bright	bright	dark	290	430	600	roomWidth	320	false	false
7	bright	bright	dark	290	430	600	roomWidth	330	false	false
7	bright	bright	dark	290	430	600	roomWidth	310	false	false
7	bright	bright	dark	290	430	600	roomWidth	300	false	false
7	bright	bright	dark	290	430	600	roomWidth	300	false	false
7	bright	bright	dark	290	430	600	roomWidth	300	false	false
7	bright	bright	dark	290	430	600	roomWidth	300	false	false
7	bright	bright	dark	290	430	600	roomWidth	300	false	false
7	bright	bright	dark	290	430	600	roomWidth	300	false	false
7	bright	bright	dark	290	450	600	roomWidth	300	false	false
7	bright	bright	dark	290	450	600	roomWidth	300	false	false
7	bright	bright	dark	290	450	600	roomWidth	310	false	false
7	bright	bright	dark	290	450	600	roomWidth	320	false	false
7	bright	bright	dark	290	450	600	roomWidth	320	false	false
7	bright	bright	dark	290	450	600	roomWidth	300	false	false
7	bright	bright	dark	290	450	600	roomWidth	300	false	false
7	bright	bright	dark	290	450	600	roomWidth	300	false	false
7	bright	bright	dark	290	450	600	roomWidth	300	false	false
7	bright	bright	dark	290	450	600	roomWidth	300	false	false
7	bright	bright	dark	290	470	600	roomWidth	310	false	false
7	bright	bright	dark	290	470	600	roomWidth	300	false	false
7	bright	bright	dark	290	470	600	roomWidth	320	false	false
7	bright	bright	dark	290	470	600	roomWidth	310	false	false
7	bright	bright	dark	290	470	600	roomWidth	320	false	false
7	bright	bright	dark	290	470	600	roomWidth	290	false	false
7	bright	bright	dark	290	470	600	roomWidth	300	false	false
7	bright	bright	dark	290	470	600	roomWidth	300	false	false
7	bright	bright	dark	290	470	600	roomWidth	300	false	false
7	bright	bright	dark	290	470	600	roomWidth	300	false	false
7	bright	dark	bright	290	430	600	roomWidth	310	false	false
7	bright	dark	bright	290	430	600	roomWidth	320	false	false
7	bright	dark	bright	290	430	600	roomWidth	320	false	false
7	bright	dark	bright	290	430	600	roomWidth	320	false	false
7	bright	dark	bright	290	430	600	roomWidth	320	false	false
7	bright	dark	bright	290	430	600	roomWidth	300	false	false
7	bright	dark	bright	290	430	600	roomWidth	300	false	false
7	bright	dark	bright	290	430	600	roomWidth	300	false	false
7	bright	dark	bright	290	430	600	roomWidth	300	false	false
7	bright	dark	bright	290	430	600	roomWidth	300	false	false
7	bright	dark	bright	290	450	600	roomWidth	300	false	false
7	bright	dark	bright	290	450	600	roomWidth	310	false	false
7	bright	dark	bright	290	450	600	roomWidth	300	false	false
7	bright	dark	bright	290	450	600	roomWidth	310	false	false
7	bright	dark	bright	290	450	600	roomWidth	310	false	false
7	bright	dark	bright	290	450	600	roomWidth	300	false	false
7	bright	dark	bright	290	450	600	roomWidth	300	false	false
7	bright	dark	bright	290	450	600	roomWidth	300	false	false
7	bright	dark	bright	290	450	600	roomWidth	300	false	false
7	bright	dark	bright	290	450	600	roomWidth	300	false	false
7	bright	dark	bright	290	470	600	roomWidth	310	false	false
7	bright	dark	bright	290	470	600	roomWidth	300	false	false
7	bright	dark	bright	290	470	600	roomWidth	310	false	false
7	bright	dark	bright	290	470	600	roomWidth	320	false	false
7	bright	dark	bright	290	470	600	roomWidth	300	false	false
7	bright	dark	bright	290	470	600	roomWidth	300	false	false
7	bright	dark	bright	290	470	600	roomWidth	300	false	false
7	bright	dark	bright	290	470	600	roomWidth	300	false	false
7	bright	dark	bright	290	470	600	roomWidth	300	false	false
7	bright	dark	bright	290	470	600	roomWidth	300	false	false
7	bright	dark	dark	290	430	600	roomWidth	300	false	false
7	bright	dark	dark	290	430	600	roomWidth	300	false	false
7	bright	dark	dark	290	430	600	roomWidth	300	false	false
7	bright	dark	dark	290	430	600	roomWidth	310	false	false
7	bright	dark	dark	290	430	600	roomWidth	300	false	false
7	bright	dark	dark	290	430	600	roomWidth	300	false	false
7	bright	dark	dark	290	430	600	roomWidth	300	false	false
7	bright	dark	dark	290	430	600	roomWidth	300	false	false
7	bright	dark	dark	290	430	600	roomWidth	300	false	false
7	bright	dark	dark	290	430	600	roomWidth	300	false	false
7	bright	dark	dark	290	450	600	roomWidth	300	false	false
7	bright	dark	dark	290	450	600	roomWidth	310	false	false
7	bright	dark	dark	290	450	600	roomWidth	320	false	false
7	bright	dark	dark	290	450	600	roomWidth	320	false	false
7	bright	dark	dark	290	450	600	roomWidth	300	false	false
7	bright	dark	dark	290	450	600	roomWidth	300	false	false
7	bright	dark	dark	290	450	600	roomWidth	300	false	false
7	bright	dark	dark	290	450	600	roomWidth	300	false	false
7	bright	dark	dark	290	450	600	roomWidth	300	false	false
7	bright	dark	dark	290	450	600	roomWidth	300	false	false
7	bright	dark	dark	290	470	600	roomWidth	300	false	false
7	bright	dark	dark	290	470	600	roomWidth	320	false	false
7	bright	dark	dark	290	470	600	roomWidth	310	false	false
7	bright	dark	dark	290	470	600	roomWidth	300	false	false
7	bright	dark	dark	290	470	600	roomWidth	320	false	false
7	bright	dark	dark	290	470	600	roomWidth	300	false	false
7	bright	dark	dark	290	470	600	roomWidth	300	false	false
7	bright	dark	dark	290	470	600	roomWidth	300	false	false
7	bright	dark	dark	290	470	600	roomWidth	300	false	false
7	bright	dark	dark	290	470	600	roomWidth	300	false	false
7	dark	bright	bright	290	430	600	roomWidth	320	false	false
7	dark	bright	bright	290	430	600	roomWidth	320	false	false
7	dark	bright	bright	290	430	600	roomWidth	300	false	false
7	dark	bright	bright	290	430	600	roomWidth	300	false	false
7	dark	bright	bright	290	430	600	roomWidth	300	false	false
7	dark	bright	bright	290	430	600	roomWidth	300	false	false
7	dark	bright	bright	290	430	600	roomWidth	300	false	false
7	dark	bright	bright	290	430	600	roomWidth	300	false	false
7	dark	bright	bright	290	430	600	roomWidth	300	false	false
7	dark	bright	bright	290	430	600	roomWidth	300	false	false
7	dark	bright	bright	290	450	600	roomWidth	300	false	false
7	dark	bright	bright	290	450	600	roomWidth	300	false	false
7	dark	bright	bright	290	450	600	roomWidth	310	false	false
7	dark	bright	bright	290	450	600	roomWidth	310	false	false
7	dark	bright	bright	290	450	600	roomWidth	300	false	false
7	dark	bright	bright	290	450	600	roomWidth	300	false	false
7	dark	bright	bright	290	450	600	roomWidth	300	false	false
7	dark	bright	bright	290	450	600	roomWidth	300	false	false
7	dark	bright	bright	290	450	600	roomWidth	300	false	false
7	dark	bright	bright	290	450	600	roomWidth	300	false	false
7	dark	bright	bright	290	470	600	roomWidth	300	false	false
7	dark	bright	bright	290	470	600	roomWidth	320	false	false
7	dark	bright	bright	290	470	600	roomWidth	320	false	false
7	dark	bright	bright	290	470	600	roomWidth	310	false	false
7	dark	bright	bright	290	470	600	roomWidth	320	false	false
7	dark	bright	bright	290	470	600	roomWidth	300	false	false
7	dark	bright	bright	290	470	600	roomWidth	300	false	false
7	dark	bright	bright	290	470	600	roomWidth	300	false	false
7	dark	bright	bright	290	470	600	roomWidth	300	false	false
7	dark	bright	bright	290	470	600	roomWidth	300	false	false
7	dark	bright	dark	290	430	600	roomWidth	300	false	false
7	dark	bright	dark	290	430	600	roomWidth	300	false	false
7	dark	bright	dark	290	430	600	roomWidth	300	false	false
7	dark	bright	dark	290	430	600	roomWidth	300	false	false
7	dark	bright	dark	290	430	600	roomWidth	300	false	false
7	dark	bright	dark	290	430	600	roomWidth	300	false	false
7	dark	bright	dark	290	430	600	roomWidth	300	false	false
7	dark	bright	dark	290	430	600	roomWidth	300	false	false
7	dark	bright	dark	290	430	600	roomWidth	300	false	false
7	dark	bright	dark	290	430	600	roomWidth	300	false	false
7	dark	bright	dark	290	450	600	roomWidth	300	false	false
7	dark	bright	dark	290	450	600	roomWidth	300	false	false
7	dark	bright	dark	290	450	600	roomWidth	300	false	false
7	dark	bright	dark	290	450	600	roomWidth	310	false	false
7	dark	bright	dark	290	450	600	roomWidth	300	false	false
7	dark	bright	dark	290	450	600	roomWidth	300	false	false
7	dark	bright	dark	290	450	600	roomWidth	300	false	false
7	dark	bright	dark	290	450	600	roomWidth	300	false	false
7	dark	bright	dark	290	450	600	roomWidth	300	false	false
7	dark	bright	dark	290	450	600	roomWidth	300	false	false
7	dark	bright	dark	290	470	600	roomWidth	310	false	false
7	dark	bright	dark	290	470	600	roomWidth	300	false	false
7	dark	bright	dark	290	470	600	roomWidth	320	false	false
7	dark	bright	dark	290	470	600	roomWidth	310	false	false
7	dark	bright	dark	290	470	600	roomWidth	320	false	false
7	dark	bright	dark	290	470	600	roomWidth	300	false	false
7	dark	bright	dark	290	470	600	roomWidth	300	false	false
7	dark	bright	dark	290	470	600	roomWidth	300	false	false
7	dark	bright	dark	290	470	600	roomWidth	300	false	false
7	dark	bright	dark	290	470	600	roomWidth	300	false	false
7	dark	dark	bright	290	430	600	roomWidth	300	false	false
7	dark	dark	bright	290	430	600	roomWidth	310	false	false
7	dark	dark	bright	290	430	600	roomWidth	300	false	false
7	dark	dark	bright	290	430	600	roomWidth	300	false	false
7	dark	dark	bright	290	430	600	roomWidth	310	false	false
7	dark	dark	bright	290	430	600	roomWidth	280	false	false
7	dark	dark	bright	290	430	600	roomWidth	300	false	false
7	dark	dark	bright	290	430	600	roomWidth	300	false	false
7	dark	dark	bright	290	430	600	roomWidth	300	false	false
7	dark	dark	bright	290	430	600	roomWidth	300	false	false
7	dark	dark	bright	290	450	600	roomWidth	300	false	false
7	dark	dark	bright	290	450	600	roomWidth	300	false	false
7	dark	dark	bright	290	450	600	roomWidth	310	false	false
7	dark	dark	bright	290	450	600	roomWidth	320	false	false
7	dark	dark	bright	290	450	600	roomWidth	320	false	false
7	dark	dark	bright	290	450	600	roomWidth	300	false	false
7	dark	dark	bright	290	450	600	roomWidth	300	false	false
7	dark	dark	bright	290	450	600	roomWidth	300	false	false
7	dark	dark	bright	290	450	600	roomWidth	300	false	false
7	dark	dark	bright	290	450	600	roomWidth	300	false	false
7	dark	dark	bright	290	470	600	roomWidth	300	false	false
7	dark	dark	bright	290	470	600	roomWidth	310	false	false
7	dark	dark	bright	290	470	600	roomWidth	320	false	false
7	dark	dark	bright	290	470	600	roomWidth	300	false	false
7	dark	dark	bright	290	470	600	roomWidth	300	false	false
7	dark	dark	bright	290	470	600	roomWidth	300	false	false
7	dark	dark	bright	290	470	600	roomWidth	300	false	false
7	dark	dark	bright	290	470	600	roomWidth	300	false	false
7	dark	dark	bright	290	470	600	roomWidth	300	false	false
7	dark	dark	bright	290	470	600	roomWidth	300	false	false
7	dark	dark	dark	290	430	600	roomWidth	300	false	false
7	dark	dark	dark	290	430	600	roomWidth	300	false	false
7	dark	dark	dark	290	430	600	roomWidth	300	false	false
7	dark	dark	dark	290	430	600	roomWidth	300	false	false
7	dark	dark	dark	290	430	600	roomWidth	320	false	false
7	dark	dark	dark	290	430	600	roomWidth	300	false	false
7	dark	dark	dark	290	430	600	roomWidth	300	false	false
7	dark	dark	dark	290	430	600	roomWidth	300	false	false
7	dark	dark	dark	290	430	600	roomWidth	300	false	false
7	dark	dark	dark	290	430	600	roomWidth	300	false	false
7	dark	dark	dark	290	450	600	roomWidth	320	false	false
7	dark	dark	dark	290	450	600	roomWidth	300	false	false
7	dark	dark	dark	290	450	600	roomWidth	320	false	false
7	dark	dark	dark	290	450	600	roomWidth	300	false	false
7	dark	dark	dark	290	450	600	roomWidth	300	false	false
7	dark	dark	dark	290	450	600	roomWidth	300	false	false
7	dark	dark	dark	290	450	600	roomWidth	300	false	false
7	dark	dark	dark	290	450	600	roomWidth	300	false	false
7	dark	dark	dark	290	450	600	roomWidth	300	false	false
7	dark	dark	dark	290	450	600	roomWidth	300	false	false
7	dark	dark	dark	290	470	600	roomWidth	300	false	false
7	dark	dark	dark	290	470	600	roomWidth	300	false	false
7	dark	dark	dark	290	470	600	roomWidth	300	false	false
7	dark	dark	dark	290	470	600	roomWidth	300	false	false
7	dark	dark	dark	290	470	600	roomWidth	300	false	false
7	dark	dark	dark	290	470	600	roomWidth	300	false	false
7	dark	dark	dark	290	470	600	roomWidth	300	false	false
7	dark	dark	dark	290	470	600	roomWidth	300	false	false
7	dark	dark	dark	290	470	600	roomWidth	300	false	false
7	dark	dark	dark	290	470	600	roomWidth	300	false	false
8	bright	bright	bright	290	430	600	roomWidth	900	false	true
8	bright	bright	bright	290	430	600	roomWidth	650	false	false
8	bright	bright	bright	290	430	600	roomWidth	800	false	true
8	bright	bright	bright	290	430	600	roomWidth	600	false	false
8	bright	bright	bright	290	430	600	roomWidth	800	false	true
8	bright	bright	bright	290	430	600	roomWidth	700	false	false
8	bright	bright	bright	290	430	600	roomWidth	700	false	false
8	bright	bright	bright	290	430	600	roomWidth	700	false	false
8	bright	bright	bright	290	430	600	roomWidth	650	false	false
8	bright	bright	bright	290	430	600	roomWidth	700	false	false
8	bright	bright	bright	290	450	600	roomWidth	980	false	false
8	bright	bright	bright	290	450	600	roomWidth	1000	false	false
8	bright	bright	bright	290	450	600	roomWidth	850	false	false
8	bright	bright	bright	290	450	600	roomWidth	900	false	false
8	bright	bright	bright	290	450	600	roomWidth	750	false	false
8	bright	bright	bright	290	450	600	roomWidth	800	false	false
8	bright	bright	bright	290	450	600	roomWidth	700	false	false
8	bright	bright	bright	290	450	600	roomWidth	700	false	false
8	bright	bright	bright	290	450	600	roomWidth	800	false	false
8	bright	bright	bright	290	450	600	roomWidth	900	false	false
8	bright	bright	bright	290	470	600	roomWidth	1100	false	false
8	bright	bright	bright	290	470	600	roomWidth	850	false	false
8	bright	bright	bright	290	470	600	roomWidth	1050	false	false
8	bright	bright	bright	290	470	600	roomWidth	850	false	false
8	bright	bright	bright	290	470	600	roomWidth	950	false	false
8	bright	bright	bright	290	470	600	roomWidth	850	false	false
8	bright	bright	bright	290	470	600	roomWidth	700	false	false
8	bright	bright	bright	290	470	600	roomWidth	850	false	false
8	bright	bright	bright	290	470	600	roomWidth	900	false	false
8	bright	bright	bright	290	470	600	roomWidth	800	false	false
8	bright	bright	dark	290	430	600	roomWidth	750	false	false
8	bright	bright	dark	290	430	600	roomWidth	750	false	false
8	bright	bright	dark	290	430	600	roomWidth	1100	false	false
8	bright	bright	dark	290	430	600	roomWidth	900	false	false
8	bright	bright	dark	290	430	600	roomWidth	850	false	false
8	bright	bright	dark	290	430	600	roomWidth	700	false	false
8	bright	bright	dark	290	430	600	roomWidth	650	false	false
8	bright	bright	dark	290	430	600	roomWidth	600	false	false
8	bright	bright	dark	290	430	600	roomWidth	700	false	false
8	bright	bright	dark	290	430	600	roomWidth	800	false	false
8	bright	bright	dark	290	450	600	roomWidth	900	false	false
8	bright	bright	dark	290	450	600	roomWidth	800	false	false
8	bright	bright	dark	290	450	600	roomWidth	1100	false	false
8	bright	bright	dark	290	450	600	roomWidth	950	false	false
8	bright	bright	dark	290	450	600	roomWidth	850	false	false
8	bright	bright	dark	290	450	600	roomWidth	950	false	false
8	bright	bright	dark	290	450	600	roomWidth	700	false	false
8	bright	bright	dark	290	450	600	roomWidth	650	false	false
8	bright	bright	dark	290	450	600	roomWidth	750	false	false
8	bright	bright	dark	290	450	600	roomWidth	850	false	false
8	bright	bright	dark	290	470	600	roomWidth	800	false	false
8	bright	bright	dark	290	470	600	roomWidth	950	false	false
8	bright	bright	dark	290	470	600	roomWidth	1200	false	true
8	bright	bright	dark	290	470	600	roomWidth	900	false	false
8	bright	bright	dark	290	470	600	roomWidth	950	false	false
8	bright	bright	dark	290	470	600	roomWidth	900	false	false
8	bright	bright	dark	290	470	600	roomWidth	750	false	false
8	bright	bright	dark	290	470	600	roomWidth	800	false	false
8	bright	bright	dark	290	470	600	roomWidth	850	false	false
8	bright	bright	dark	290	470	600	roomWidth	950	false	false
8	bright	dark	bright	290	430	600	roomWidth	650	false	false
8	bright	dark	bright	290	430	600	roomWidth	550	false	false
8	bright	dark	bright	290	430	600	roomWidth	550	false	false
8	bright	dark	bright	290	430	600	roomWidth	700	false	false
8	bright	dark	bright	290	430	600	roomWidth	750	false	false
8	bright	dark	bright	290	430	600	roomWidth	750	false	false
8	bright	dark	bright	290	430	600	roomWidth	650	false	false
8	bright	dark	bright	290	430	600	roomWidth	650	false	false
8	bright	dark	bright	290	430	600	roomWidth	750	false	false
8	bright	dark	bright	290	430	600	roomWidth	700	false	false
8	bright	dark	bright	290	450	600	roomWidth	850	false	false
8	bright	dark	bright	290	450	600	roomWidth	650	false	false
8	bright	dark	bright	290	450	600	roomWidth	1000	false	false
8	bright	dark	bright	290	450	600	roomWidth	1100	false	false
8	bright	dark	bright	290	450	600	roomWidth	800	false	false
8	bright	dark	bright	290	450	600	roomWidth	800	false	false
8	bright	dark	bright	290	450	600	roomWidth	700	false	false
8	bright	dark	bright	290	450	600	roomWidth	750	false	false
8	bright	dark	bright	290	450	600	roomWidth	800	false	false
8	bright	dark	bright	290	450	600	roomWidth	900	false	false
8	bright	dark	bright	290	470	600	roomWidth	1000	false	false
8	bright	dark	bright	290	470	600	roomWidth	700	false	false
8	bright	dark	bright	290	470	600	roomWidth	900	false	false
8	bright	dark	bright	290	470	600	roomWidth	1100	false	false
8	bright	dark	bright	290	470	600	roomWidth	850	false	false
8	bright	dark	bright	290	470	600	roomWidth	850	false	false
8	bright	dark	bright	290	470	600	roomWidth	750	false	false
8	bright	dark	bright	290	470	600	roomWidth	800	false	false
8	bright	dark	bright	290	470	600	roomWidth	850	false	false
8	bright	dark	bright	290	470	600	roomWidth	950	false	false
8	bright	dark	dark	290	430	600	roomWidth	850	false	false
8	bright	dark	dark	290	430	600	roomWidth	700	false	false
8	bright	dark	dark	290	430	600	roomWidth	850	false	false
8	bright	dark	dark	290	430	600	roomWidth	850	false	false
8	bright	dark	dark	290	430	600	roomWidth	700	false	false
8	bright	dark	dark	290	430	600	roomWidth	650	false	false
8	bright	dark	dark	290	430	600	roomWidth	550	false	false
8	bright	dark	dark	290	430	600	roomWidth	700	false	false
8	bright	dark	dark	290	430	600	roomWidth	750	false	false
8	bright	dark	dark	290	430	600	roomWidth	750	false	false
8	bright	dark	dark	290	450	600	roomWidth	750	false	false
8	bright	dark	dark	290	450	600	roomWidth	800	false	false
8	bright	dark	dark	290	450	600	roomWidth	1000	false	false
8	bright	dark	dark	290	450	600	roomWidth	1000	false	false
8	bright	dark	dark	290	450	600	roomWidth	800	false	false
8	bright	dark	dark	290	450	600	roomWidth	700	false	false
8	bright	dark	dark	290	450	600	roomWidth	650	false	false
8	bright	dark	dark	290	450	600	roomWidth	750	false	false
8	bright	dark	dark	290	450	600	roomWidth	850	false	false
8	bright	dark	dark	290	450	600	roomWidth	900	false	false
8	bright	dark	dark	290	470	600	roomWidth	900	false	false
8	bright	dark	dark	290	470	600	roomWidth	850	false	false
8	bright	dark	dark	290	470	600	roomWidth	1100	false	false
8	bright	dark	dark	290	470	600	roomWidth	1150	false	true
8	bright	dark	dark	290	470	600	roomWidth	900	false	false
8	bright	dark	dark	290	470	600	roomWidth	850	false	false
8	bright	dark	dark	290	470	600	roomWidth	850	false	false
8	bright	dark	dark	290	470	600	roomWidth	900	false	false
8	bright	dark	dark	290	470	600	roomWidth	900	false	false
8	bright	dark	dark	290	470	600	roomWidth	950	false	false
8	dark	bright	bright	290	430	600	roomWidth	700	false	false
8	dark	bright	bright	290	430	600	roomWidth	600	false	false
8	dark	bright	bright	290	430	600	roomWidth	700	false	false
8	dark	bright	bright	290	430	600	roomWidth	700	false	false
8	dark	bright	bright	290	430	600	roomWidth	700	false	false
8	dark	bright	bright	290	430	600	roomWidth	850	false	false
8	dark	bright	bright	290	430	600	roomWidth	700	false	false
8	dark	bright	bright	290	430	600	roomWidth	600	false	false
8	dark	bright	bright	290	430	600	roomWidth	700	false	false
8	dark	bright	bright	290	430	600	roomWidth	700	false	false
8	dark	bright	bright	290	450	600	roomWidth	950	false	false
8	dark	bright	bright	290	450	600	roomWidth	700	false	false
8	dark	bright	bright	290	450	600	roomWidth	1000	false	false
8	dark	bright	bright	290	450	600	roomWidth	800	false	false
8	dark	bright	bright	290	450	600	roomWidth	750	false	false
8	dark	bright	bright	290	450	600	roomWidth	900	false	false
8	dark	bright	bright	290	450	600	roomWidth	650	false	false
8	dark	bright	bright	290	450	600	roomWidth	700	false	false
8	dark	bright	bright	290	450	600	roomWidth	800	false	false
8	dark	bright	bright	290	450	600	roomWidth	850	false	false
8	dark	bright	bright	290	470	600	roomWidth	850	false	false
8	dark	bright	bright	290	470	600	roomWidth	800	false	false
8	dark	bright	bright	290	470	600	roomWidth	1050	false	false
8	dark	bright	bright	290	470	600	roomWidth	800	false	false
8	dark	bright	bright	290	470	600	roomWidth	900	false	false
8	dark	bright	bright	290	470	600	roomWidth	900	false	false
8	dark	bright	bright	290	470	600	roomWidth	700	false	false
8	dark	bright	bright	290	470	600	roomWidth	800	false	false
8	dark	bright	bright	290	470	600	roomWidth	950	false	false
8	dark	bright	bright	290	470	600	roomWidth	850	false	false
8	dark	bright	dark	290	430	600	roomWidth	850	false	false
8	dark	bright	dark	290	430	600	roomWidth	700	false	false
8	dark	bright	dark	290	430	600	roomWidth	950	false	false
8	dark	bright	dark	290	430	600	roomWidth	750	false	false
8	dark	bright	dark	290	430	600	roomWidth	700	false	false
8	dark	bright	dark	290	430	600	roomWidth	650	false	false
8	dark	bright	dark	290	430	600	roomWidth	600	false	false
8	dark	bright	dark	290	430	600	roomWidth	650	false	false
8	dark	bright	dark	290	430	600	roomWidth	750	false	false
8	dark	bright	dark	290	430	600	roomWidth	800	false	false
8	dark	bright	dark	290	450	600	roomWidth	700	false	false
8	dark	bright	dark	290	450	600	roomWidth	650	false	false
8	dark	bright	dark	290	450	600	roomWidth	1150	false	true
8	dark	bright	dark	290	450	600	roomWidth	700	false	false
8	dark	bright	dark	290	450	600	roomWidth	900	false	false
8	dark	bright	dark	290	450	600	roomWidth	750	false	false
8	dark	bright	dark	290	450	600	roomWidth	750	false	false
8	dark	bright	dark	290	450	600	roomWidth	800	false	false
8	dark	bright	dark	290	450	600	roomWidth	850	false	false
8	dark	bright	dark	290	450	600	roomWidth	750	false	false
8	dark	bright	dark	290	470	600	roomWidth	900	false	false
8	dark	bright	dark	290	470	600	roomWidth	850	false	false
8	dark	bright	dark	290	470	600	roomWidth	800	false	false
8	dark	bright	dark	290	470	600	roomWidth	1100	false	false
8	dark	bright	dark	290	470	600	roomWidth	900	false	false
8	dark	bright	dark	290	470	600	roomWidth	850	false	false
8	dark	bright	dark	290	470	600	roomWidth	750	false	false
8	dark	bright	dark	290	470	600	roomWidth	700	false	false
8	dark	bright	dark	290	470	600	roomWidth	900	false	false
8	dark	bright	dark	290	470	600	roomWidth	900	false	false
8	dark	dark	bright	290	430	600	roomWidth	650	false	false
8	dark	dark	bright	290	430	600	roomWidth	700	false	false
8	dark	dark	bright	290	430	600	roomWidth	950	false	true
8	dark	dark	bright	290	430	600	roomWidth	750	false	false
8	dark	dark	bright	290	430	600	roomWidth	650	false	false
8	dark	dark	bright	290	430	600	roomWidth	700	false	false
8	dark	dark	bright	290	430	600	roomWidth	650	false	false
8	dark	dark	bright	290	430	600	roomWidth	600	false	false
8	dark	dark	bright	290	430	600	roomWidth	700	false	false
8	dark	dark	bright	290	430	600	roomWidth	700	false	false
8	dark	dark	bright	290	450	600	roomWidth	600	false	false
8	dark	dark	bright	290	450	600	roomWidth	750	false	false
8	dark	dark	bright	290	450	600	roomWidth	600	false	false
8	dark	dark	bright	290	450	600	roomWidth	800	false	false
8	dark	dark	bright	290	450	600	roomWidth	800	false	false
8	dark	dark	bright	290	450	600	roomWidth	700	false	false
8	dark	dark	bright	290	450	600	roomWidth	700	false	false
8	dark	dark	bright	290	450	600	roomWidth	650	false	false
8	dark	dark	bright	290	450	600	roomWidth	800	false	false
8	dark	dark	bright	290	450	600	roomWidth	900	false	false
8	dark	dark	bright	290	470	600	roomWidth	550	false	false
8	dark	dark	bright	290	470	600	roomWidth	650	false	false
8	dark	dark	bright	290	470	600	roomWidth	950	false	false
8	dark	dark	bright	290	470	600	roomWidth	1100	false	false
8	dark	dark	bright	290	470	600	roomWidth	900	false	false
8	dark	dark	bright	290	470	600	roomWidth	850	false	false
8	dark	dark	bright	290	470	600	roomWidth	750	false	false
8	dark	dark	bright	290	470	600	roomWidth	800	false	false
8	dark	dark	bright	290	470	600	roomWidth	950	false	false
8	dark	dark	bright	290	470	600	roomWidth	800	false	false
8	dark	dark	dark	290	430	600	roomWidth	700	false	false
8	dark	dark	dark	290	430	600	roomWidth	650	false	false
8	dark	dark	dark	290	430	600	roomWidth	800	false	false
8	dark	dark	dark	290	430	600	roomWidth	650	false	false
8	dark	dark	dark	290	430	600	roomWidth	750	false	false
8	dark	dark	dark	290	430	600	roomWidth	700	false	false
8	dark	dark	dark	290	430	600	roomWidth	600	false	false
8	dark	dark	dark	290	430	600	roomWidth	750	false	false
8	dark	dark	dark	290	430	600	roomWidth	600	false	false
8	dark	dark	dark	290	430	600	roomWidth	800	false	false
8	dark	dark	dark	290	450	600	roomWidth	950	false	false
8	dark	dark	dark	290	450	600	roomWidth	1000	false	false
8	dark	dark	dark	290	450	600	roomWidth	550	false	false
8	dark	dark	dark	290	450	600	roomWidth	750	false	false
8	dark	dark	dark	290	450	600	roomWidth	650	false	false
8	dark	dark	dark	290	450	600	roomWidth	750	false	false
8	dark	dark	dark	290	450	600	roomWidth	700	false	false
8	dark	dark	dark	290	450	600	roomWidth	750	false	false
8	dark	dark	dark	290	450	600	roomWidth	800	false	false
8	dark	dark	dark	290	450	600	roomWidth	850	false	false
8	dark	dark	dark	290	470	600	roomWidth	1000	false	false
8	dark	dark	dark	290	470	600	roomWidth	900	false	false
8	dark	dark	dark	290	470	600	roomWidth	1100	false	false
8	dark	dark	dark	290	470	600	roomWidth	1050	false	false
8	dark	dark	dark	290	470	600	roomWidth	950	false	false
8	dark	dark	dark	290	470	600	roomWidth	800	false	false
8	dark	dark	dark	290	470	600	roomWidth	800	false	false
8	dark	dark	dark	290	470	600	roomWidth	900	false	false
8	dark	dark	dark	290	470	600	roomWidth	850	false	false
8	dark	dark	dark	290	470	600	roomWidth	850	false	false
9	bright	bright	bright	290	430	600	roomWidth	400	false	false
9	bright	bright	bright	290	430	600	roomWidth	350	false	false
9	bright	bright	bright	290	430	600	roomWidth	300	false	false
9	bright	bright	bright	290	430	600	roomWidth	350	false	false
9	bright	bright	bright	290	430	600	roomWidth	400	false	false
9	bright	bright	bright	290	430	600	roomWidth	350	false	false
9	bright	bright	bright	290	430	600	roomWidth	350	false	false
9	bright	bright	bright	290	430	600	roomWidth	350	false	false
9	bright	bright	bright	290	430	600	roomWidth	450	false	false
9	bright	bright	bright	290	430	600	roomWidth	350	false	false
9	bright	bright	bright	290	450	600	roomWidth	400	false	false
9	bright	bright	bright	290	450	600	roomWidth	350	false	false
9	bright	bright	bright	290	450	600	roomWidth	400	false	false
9	bright	bright	bright	290	450	600	roomWidth	400	false	false
9	bright	bright	bright	290	450	600	roomWidth	450	false	false
9	bright	bright	bright	290	450	600	roomWidth	400	false	false
9	bright	bright	bright	290	450	600	roomWidth	450	false	false
9	bright	bright	bright	290	450	600	roomWidth	450	false	false
9	bright	bright	bright	290	450	600	roomWidth	400	false	false
9	bright	bright	bright	290	450	600	roomWidth	400	false	false
9	bright	bright	bright	290	470	600	roomWidth	450	false	false
9	bright	bright	bright	290	470	600	roomWidth	500	false	false
9	bright	bright	bright	290	470	600	roomWidth	400	false	false
9	bright	bright	bright	290	470	600	roomWidth	500	false	false
9	bright	bright	bright	290	470	600	roomWidth	500	false	false
9	bright	bright	bright	290	470	600	roomWidth	450	false	false
9	bright	bright	bright	290	470	600	roomWidth	450	false	false
9	bright	bright	bright	290	470	600	roomWidth	400	false	false
9	bright	bright	bright	290	470	600	roomWidth	500	false	false
9	bright	bright	bright	290	470	600	roomWidth	450	false	false
9	bright	bright	dark	290	430	600	roomWidth	350	false	false
9	bright	bright	dark	290	430	600	roomWidth	400	false	false
9	bright	bright	dark	290	430	600	roomWidth	350	false	false
9	bright	bright	dark	290	430	600	roomWidth	400	false	false
9	bright	bright	dark	290	430	600	roomWidth	400	false	false
9	bright	bright	dark	290	430	600	roomWidth	300	false	false
9	bright	bright	dark	290	430	600	roomWidth	350	false	false
9	bright	bright	dark	290	430	600	roomWidth	400	false	false
9	bright	bright	dark	290	430	600	roomWidth	400	false	false
9	bright	bright	dark	290	430	600	roomWidth	350	false	false
9	bright	bright	dark	290	450	600	roomWidth	400	false	false
9	bright	bright	dark	290	450	600	roomWidth	400	false	false
9	bright	bright	dark	290	450	600	roomWidth	400	false	false
9	bright	bright	dark	290	450	600	roomWidth	400	false	false
9	bright	bright	dark	290	450	600	roomWidth	400	false	false
9	bright	bright	dark	290	450	600	roomWidth	400	false	false
9	bright	bright	dark	290	450	600	roomWidth	350	false	false
9	bright	bright	dark	290	450	600	roomWidth	400	false	false
9	bright	bright	dark	290	450	600	roomWidth	400	false	false
9	bright	bright	dark	290	450	600	roomWidth	350	false	false
9	bright	bright	dark	290	470	600	roomWidth	450	false	false
9	bright	bright	dark	290	470	600	roomWidth	350	false	false
9	bright	bright	dark	290	470	600	roomWidth	400	false	false
9	bright	bright	dark	290	470	600	roomWidth	450	false	false
9	bright	bright	dark	290	470	600	roomWidth	400	false	false
9	bright	bright	dark	290	470	600	roomWidth	450	false	false
9	bright	bright	dark	290	470	600	roomWidth	400	false	false
9	bright	bright	dark	290	470	600	roomWidth	450	false	false
9	bright	bright	dark	290	470	600	roomWidth	450	false	false
9	bright	bright	dark	290	470	600	roomWidth	450	false	false
9	bright	dark	bright	290	430	600	roomWidth	350	false	false
9	bright	dark	bright	290	430	600	roomWidth	300	false	false
9	bright	dark	bright	290	430	600	roomWidth	350	false	false
9	bright	dark	bright	290	430	600	roomWidth	350	false	false
9	bright	dark	bright	290	430	600	roomWidth	300	false	false
9	bright	dark	bright	290	430	600	roomWidth	350	false	false
9	bright	dark	bright	290	430	600	roomWidth	350	false	false
9	bright	dark	bright	290	430	600	roomWidth	350	false	false
9	bright	dark	bright	290	430	600	roomWidth	400	false	false
9	bright	dark	bright	290	430	600	roomWidth	300	false	false
9	bright	dark	bright	290	450	600	roomWidth	400	false	false
9	bright	dark	bright	290	450	600	roomWidth	400	false	false
9	bright	dark	bright	290	450	600	roomWidth	350	false	false
9	bright	dark	bright	290	450	600	roomWidth	350	false	false
9	bright	dark	bright	290	450	600	roomWidth	450	false	false
9	bright	dark	bright	290	450	600	roomWidth	350	false	false
9	bright	dark	bright	290	450	600	roomWidth	350	false	false
9	bright	dark	bright	290	450	600	roomWidth	450	false	false
9	bright	dark	bright	290	450	600	roomWidth	400	false	false
[truncated: 2,801 more rows]
